# Supplementary material for: Systems biology of the IMIDIA biobank from organ donors and pancreatectomised patients defines a novel transcriptomic signature of islets from individuals with type 2 diabetes
Source: Diabetologia. 2017 Nov 28;61(3):641–57. doi: 10.1007/s00125-017-4500-3 (PMC5803296; doi:10.1007/s00125-017-4500-3)
Supplement: Supplementary file 2 — (XLSX 88 kb) [file 125_2017_4500_MOESM2_ESM.xlsx]

## Sheet: OD DE probesets
ESM Table 7 Differentially regulated genes in islets from OD
Probe ID	Entrez ID	Symbol	Gene name	Ratio	P.Value	adj.P.Val
203192_at	10058	ABCB6	ATP-binding cassette, sub-family B (MDR/TAP), member 6	0.645359	3.44087e-12	1.01609e-07
223572_at	57467	HHATL	hedgehog acyltransferase-like	0.388328	1.85888e-08	0.000109785
206535_at	6514	SLC2A2	solute carrier family 2 (facilitated glucose transporter), member 2	0.272506	3.92735e-08	0.000165678
207469_s_at	8544	PIR	pirin (iron-binding nuclear protein)	0.586449	1.00316e-07	0.000307316
235129_at	5502	PPP1R1A	protein phosphatase 1, regulatory (inhibitor) subunit 1A	0.418784	1.24883e-07	0.000307316
203946_s_at	384	ARG2	arginase 2	0.605466	2.47145e-07	0.00032856
205478_at	5502	PPP1R1A	protein phosphatase 1, regulatory (inhibitor) subunit 1A	0.496845	2.03091e-07	0.00032856
220012_at	56605	ERO1LB	ERO1-like beta (S. cerevisiae)	0.55415	3.08371e-07	0.000362726
219760_at	64130	LIN7B	lin-7 homolog B (C. elegans)	0.58939	4.08029e-07	0.000415487
201110_s_at	7057	THBS1	thrombospondin 1	1.76103	4.58687e-07	0.000451501
207062_at	3375	IAPP	islet amyloid polypeptide	0.580402	6.11579e-07	0.000531174
238466_at	---	---	---	0.526601	8.83544e-07	0.000661492
219271_at	79623	GALNT14	UDP-N-acetyl-alpha-D-galactosamine:polypeptide N-acetylgalactosaminyltransferase 14 (GalNAc-T14)	0.492812	1.07859e-06	0.000740713
1558945_s_at	773 /// 100507353	CACNA1A /// LOC100507353	calcium channel, voltage-dependent, P/Q type, alpha 1A subunit /// uncharacterized LOC100507353	0.468557	1.38786e-06	0.000764088
207434_s_at	486 /// 100533181	FXYD2 /// FXYD6-FXYD2	FXYD domain containing ion transport regulator 2 /// FXYD6-FXYD2 readthrough	0.594207	1.53889e-06	0.000764088
208400_at	2740	GLP1R	glucagon-like peptide 1 receptor	0.525866	1.38389e-06	0.000764088
227719_at	4093	SMAD9	SMAD family member 9	0.554476	1.57832e-06	0.000764088
230093_at	89765	RSPH1	radial spoke head 1 homolog (Chlamydomonas)	0.654025	1.55459e-06	0.000764088
239156_at	---	---	---	0.572611	2.05961e-06	0.000810936
240402_at	84623	KIRREL3	kin of IRRE like 3 (Drosophila)	0.445085	2.14433e-06	0.000833185
208965_s_at	3428	IFI16	interferon, gamma-inducible protein 16	1.52522	2.2589e-06	0.000866301
204945_at	5798	PTPRN	protein tyrosine phosphatase, receptor type, N	0.548467	2.73295e-06	0.000967346
200982_s_at	309	ANXA6	annexin A6	0.653751	3.0193e-06	0.0010018
208401_s_at	2740	GLP1R	glucagon-like peptide 1 receptor	0.602163	3.00291e-06	0.0010018
1558944_at	773 /// 100507353	CACNA1A /// LOC100507353	calcium channel, voltage-dependent, P/Q type, alpha 1A subunit /// uncharacterized LOC100507353	0.528325	3.19426e-06	0.00103656
241957_x_at	64130	LIN7B	lin-7 homolog B (C. elegans)	0.597653	3.29412e-06	0.00103776
204743_at	29114	TAGLN3	transgelin 3	0.523485	3.75344e-06	0.00110839
205674_x_at	486	FXYD2	FXYD domain containing ion transport regulator 2	0.601726	3.85509e-06	0.00111698
241424_at	1996	ELAVL4	ELAV (embryonic lethal, abnormal vision, Drosophila)-like 4	0.572777	4.3535e-06	0.00120148
220106_at	29881	NPC1L1	NPC1-like 1	0.568077	4.4281e-06	0.00121076
210246_s_at	6833	ABCC8	ATP-binding cassette, sub-family C (CFTR/MRP), member 8	0.508928	4.5142e-06	0.00122298
235542_at	200424	TET3	tet methylcytosine dioxygenase 3	1.57629	4.74442e-06	0.00125092
239809_at	---	---	---	1.62112	4.7034e-06	0.00125092
218876_at	51673	TPPP3	tubulin polymerization-promoting protein family member 3	0.666115	5.14259e-06	0.00133211
243996_at	---	OTTHUMG00000019884 /// RP11-112J3.16	NULL /// NULL	0.628212	5.53317e-06	0.0013847
235948_at	284716	RIMKLA	ribosomal modification protein rimK-like family member A	0.66135	5.66433e-06	0.00140561
226618_at	134111	UBE2QL1	ubiquitin-conjugating enzyme E2Q family-like 1	0.572418	6.12758e-06	0.00143609
201387_s_at	7345	UCHL1	ubiquitin carboxyl-terminal esterase L1 (ubiquitin thiolesterase)	0.603696	6.35305e-06	0.00145655
202712_s_at	1159 /// 548596	CKMT1A /// CKMT1B	creatine kinase, mitochondrial 1A /// creatine kinase, mitochondrial 1B	0.666619	6.64022e-06	0.0014855
205697_at	10590	SCGN	secretagogin, EF-hand calcium binding protein	0.560567	6.94462e-06	0.00151907
232729_at	114907	FBXO32	F-box protein 32	1.71569	6.94213e-06	0.00151907
225303_at	55243	KIRREL	kin of IRRE like (Drosophila)	1.58983	7.34504e-06	0.00153547
227733_at	57156	TMEM63C	transmembrane protein 63C	0.549526	7.39514e-06	0.00153547
233482_at	---	OTTHUMG00000172555 /// RP11-8P11.2	NULL /// NULL	0.529421	7.34868e-06	0.00153547
230519_at	220108	FAM124A	family with sequence similarity 124A	1.59002	7.60846e-06	0.0015495
1559111_a_at	---	---	---	0.434643	8.02746e-06	0.00155934
202260_s_at	6812	STXBP1	syntaxin binding protein 1	0.657502	7.96249e-06	0.00155934
204974_at	5864	RAB3A	RAB3A, member RAS oncogene family	0.580012	8.18482e-06	0.00155934
231336_at	131034	CPNE4	copine IV	0.48473	7.92519e-06	0.00155934
242697_at	163255	ZNF540	zinc finger protein 540	0.630025	7.94536e-06	0.00155934
204591_at	10752	CHL1	cell adhesion molecule with homology to L1CAM (close homolog of L1)	0.411294	8.86082e-06	0.00161519
238933_at	3667	IRS1	insulin receptor substrate 1	1.5352	9.0701e-06	0.00162351
202022_at	230	ALDOC	aldolase C, fructose-bisphosphate	0.652842	1.02959e-05	0.00169658
232709_at	---	---	---	1.52976	1.06202e-05	0.00172315
1559110_at	---	OTTHUMG00000003650 /// RP1-212P9.2	NULL /// NULL	0.539929	1.12075e-05	0.00178357
211184_s_at	10083	USH1C	Usher syndrome 1C (autosomal recessive, severe)	0.658188	1.14153e-05	0.00178357
220116_at	3781	KCNN2	potassium intermediate/small conductance calcium-activated channel, subfamily N, member 2	1.6663	1.13643e-05	0.00178357
229997_at	81839	VANGL1	VANGL planar cell polarity protein 1	1.5969	1.11965e-05	0.00178357
219668_at	78997	GDAP1L1	ganglioside induced differentiation associated protein 1-like 1	0.614588	1.19435e-05	0.00179717
241193_at	2114	ETS2	v-ets erythroblastosis virus E26 oncogene homolog 2 (avian)	1.86069	1.21718e-05	0.00179717
1553613_s_at	2296	FOXC1	forkhead box C1	1.70093	1.3039e-05	0.00187826
229427_at	9037	SEMA5A	sema domain, seven thrombospondin repeats (type 1 and type 1-like), transmembrane domain (TM) and short cytoplasmic domain, (semaphorin) 5A	0.656967	1.33511e-05	0.00189546
1556148_s_at	---	OTTHUMG00000175842 /// RP11-16N11.2	NULL /// NULL	0.590137	1.39689e-05	0.00192849
209841_s_at	54674	LRRN3	leucine rich repeat neuronal 3	0.563824	1.4078e-05	0.00193359
213260_at	2296	FOXC1	forkhead box C1	1.56528	1.49117e-05	0.00198353
204729_s_at	6804	STX1A	syntaxin 1A (brain)	0.54878	1.53212e-05	0.00202886
204667_at	3169	FOXA1	forkhead box A1	1.59298	1.54958e-05	0.00203598
229234_at	340554	ZC3H12B	zinc finger CCCH-type containing 12B	0.654881	1.60789e-05	0.00205999
230224_at	644353	ZCCHC18	zinc finger, CCHC domain containing 18	0.606917	1.59158e-05	0.00205999
204697_s_at	1113	CHGA	chromogranin A (parathyroid secretory protein 1)	0.647966	1.65548e-05	0.00206084
226086_at	57586	SYT13	synaptotagmin XIII	0.615193	1.63726e-05	0.00206084
228438_at	100132891	LOC100132891	uncharacterized LOC100132891	1.54276	1.65187e-05	0.00206084
1559342_a_at	6638 /// 91380 /// 100033444 /// 100033450 /// 100033802 /// 100033820 /// 100506948	LOC100506948 /// SNORD107 /// SNORD115-13 /// SNORD115-26 /// SNORD115-7 /// SNORD116-28 /// SNRPN	uncharacterized LOC100506948 /// small nucleolar RNA, C/D box 107 /// small nucleolar RNA, C/D box 115-13 /// small nucleolar RNA, C/D box 115-26 /// small nucleolar RNA, C/D box 115-7 /// small nucleolar RNA, C/D box 116-28 /// small nuclear ribonucleoprotein polypeptide N	0.483473	1.71762e-05	0.00210337
204457_s_at	2619	GAS1	growth arrest-specific 1	1.66323	1.81388e-05	0.00213724
1555980_a_at	---	OTTHUMG00000040718 /// RP11-54O7.3	NULL /// NULL	0.632004	1.9216e-05	0.00222289
228063_s_at	266812	NAP1L5	nucleosome assembly protein 1-like 5	0.618012	1.92424e-05	0.00222289
222314_x_at	100126791	EGOT	eosinophil granule ontogeny transcript (non-protein coding)	1.68342	1.96367e-05	0.00223265
232025_at	9066	SYT7	synaptotagmin VII	0.629402	1.97183e-05	0.00223265
205676_at	1594	CYP27B1	cytochrome P450, family 27, subfamily B, polypeptide 1	2.03939	2.04245e-05	0.00228136
240898_at	79582	SPAG16	sperm associated antigen 16	0.558081	2.055e-05	0.00228136
217257_at	6452	SH3BP2	SH3-domain binding protein 2	1.74441	2.1435e-05	0.00232195
1555773_at	254240	BPIFC	BPI fold containing family C	0.472462	2.20701e-05	0.00234436
241400_at	---	---	---	1.80088	2.44093e-05	0.002477
1555766_a_at	54331	GNG2	guanine nucleotide binding protein (G protein), gamma 2	0.578916	2.52498e-05	0.00252074
229215_at	430	ASCL2	achaete-scute complex homolog 2 (Drosophila)	0.540306	2.50968e-05	0.00252074
229499_at	92291	CAPN13	calpain 13	0.534822	2.54244e-05	0.00252074
219277_s_at	55753	OGDHL	oxoglutarate dehydrogenase-like	0.650903	2.65904e-05	0.00257835
230359_at	85442	KNDC1	kinase non-catalytic C-lobe domain (KIND) containing 1	0.611085	2.66304e-05	0.00257835
238008_at	285800	PRR18	proline rich 18	0.559074	2.65229e-05	0.00257835
224965_at	54331	GNG2	guanine nucleotide binding protein (G protein), gamma 2	0.580228	2.69132e-05	0.00259721
229380_at	387597	ILDR2	immunoglobulin-like domain containing receptor 2	0.573094	2.77793e-05	0.00265433
209114_at	10103	TSPAN1	tetraspanin 1	0.604878	2.99927e-05	0.00275025
219497_s_at	53335	BCL11A	B-cell CLL/lymphoma 11A (zinc finger protein)	1.68951	3.09907e-05	0.00279713
241763_s_at	114907	FBXO32	F-box protein 32	1.66617	3.1009e-05	0.00279713
207873_x_at	23544	SEZ6L	seizure related 6 homolog (mouse)-like	0.574357	3.31161e-05	0.00290839
236439_at	---	---	---	1.75526	3.39937e-05	0.00294186
223529_at	6860	SYT4	synaptotagmin IV	0.653161	3.5432e-05	0.00299412
228796_at	131034	CPNE4	copine IV	0.549895	3.52058e-05	0.00299412
229095_s_at	96626 /// 440895 /// 100271835 /// 100288570 /// 100288695 /// 100507334	LIMS3 /// LIMS3-LOC440895 /// LIMS3L /// LOC100288570 /// LOC100507334 /// LOC440895	LIM and senescent cell antigen-like domains 3 /// LIMS3-LOC440895 readthrough /// LIM and senescent cell antigen-like domains 3-like /// glycosylphosphatidylinositol anchor attachment protein 1 homolog (yeast) pseudogene /// two pore channel 3 pseudogene /// two pore channel 3 pseudogene	1.88494	3.54059e-05	0.00299412
204811_s_at	9254	CACNA2D2	calcium channel, voltage-dependent, alpha 2/delta subunit 2	0.626494	3.70047e-05	0.00306952
220187_at	79689	STEAP4	STEAP family member 4	2.02789	3.83919e-05	0.00314599
213200_at	6855	SYP	synaptophysin	0.595567	3.88532e-05	0.0031607
226612_at	134111	UBE2QL1	ubiquitin-conjugating enzyme E2Q family-like 1	0.573598	3.88419e-05	0.0031607
223523_at	66000	TMEM108	transmembrane protein 108	0.502595	3.94655e-05	0.00316475
232478_at	100379345	MIR181A2HG	MIR181A2 host gene (non-protein coding)	1.61423	4.07792e-05	0.00321122
203130_s_at	3800	KIF5C	kinesin family member 5C	0.608385	4.65569e-05	0.00344826
221914_at	6853	SYN1	synapsin I	0.56331	4.63025e-05	0.00344826
232325_at	---	---	---	0.441089	4.78948e-05	0.00350951
205852_at	8941	CDK5R2	cyclin-dependent kinase 5, regulatory subunit 2 (p39)	0.613155	4.85506e-05	0.00353086
226415_at	57687	VAT1L	vesicle amine transport protein 1 homolog (T. californica)-like	0.553406	4.89036e-05	0.00353086
224797_at	57561	ARRDC3	arrestin domain containing 3	1.51681	5.32753e-05	0.0037547
233576_at	54511	HMGCLL1	3-hydroxymethyl-3-methylglutaryl-CoA lyase-like 1	0.528798	5.35665e-05	0.00375785
242198_at	---	---	---	2.15444	5.57845e-05	0.00384887
1554485_s_at	140738	TMEM37	transmembrane protein 37	0.653787	5.9606e-05	0.00390331
205931_s_at	9586 /// 401317	CREB5 /// LOC401317	cAMP responsive element binding protein 5 /// uncharacterized LOC401317	1.7982	5.74754e-05	0.00390331
216047_x_at	23544	SEZ6L	seizure related 6 homolog (mouse)-like	0.616539	5.79424e-05	0.00390331
243694_at	---	---	---	1.5816	5.83439e-05	0.00390331
222162_s_at	9510	ADAMTS1	ADAM metallopeptidase with thrombospondin type 1 motif, 1	1.67358	6.05966e-05	0.00393279
210577_at	846	CASR	calcium-sensing receptor	0.582734	6.12666e-05	0.00395887
230475_at	388135	C15orf59	chromosome 15 open reading frame 59	0.626043	6.32558e-05	0.00405194
236302_at	22843	PPM1E	protein phosphatase, Mg2+/Mn2+ dependent, 1E	0.546222	6.31138e-05	0.00405194
227830_at	2562	GABRB3	gamma-aminobutyric acid (GABA) A receptor, beta 3	0.643063	6.46896e-05	0.00409231
225262_at	2355	FOSL2	FOS-like antigen 2	1.6468	6.54482e-05	0.0041121
203313_s_at	7050	TGIF1	TGFB-induced factor homeobox 1	1.66365	6.64556e-05	0.0041577
204465_s_at	9118	INA	internexin neuronal intermediate filament protein, alpha	0.578835	6.85684e-05	0.00421839
216073_at	390616	ANKRD34C	ankyrin repeat domain 34C	0.560976	6.83503e-05	0.00421839
227123_at	5865	RAB3B	RAB3B, member RAS oncogene family	0.62791	7.00474e-05	0.00426938
205678_at	8120	AP3B2	adaptor-related protein complex 3, beta 2 subunit	0.650892	7.05637e-05	0.00427874
1559716_at	125476	INO80C	INO80 complex subunit C	1.62843	7.29611e-05	0.00432704
232195_at	57512	GPR158	G protein-coupled receptor 158	0.554856	7.4295e-05	0.00437369
228353_x_at	84959	UBASH3B	ubiquitin associated and SH3 domain containing B	1.55587	7.76128e-05	0.00443309
1569940_at	28968	SLC6A16	solute carrier family 6, member 16	1.85539	8.00814e-05	0.00452161
242270_at	---	---	---	0.630461	8.2383e-05	0.00458148
227190_at	140738	TMEM37	transmembrane protein 37	0.665554	8.25457e-05	0.00458191
231186_at	646113	LINC00643	long intergenic non-protein coding RNA 643	0.558557	8.3856e-05	0.00462572
241771_at	23504	RIMBP2	RIMS binding protein 2	0.57906	8.39616e-05	0.00462572
1565737_at	6344	SCTR	secretin receptor	0.530992	8.57658e-05	0.00468145
238517_at	8609	KLF7	Kruppel-like factor 7 (ubiquitous)	1.55932	8.55702e-05	0.00468145
239903_at	7162	TPBG	trophoblast glycoprotein	1.71583	8.56805e-05	0.00468145
213665_at	6659	SOX4	SRY (sex determining region Y)-box 4	1.54702	8.75598e-05	0.00474865
228787_s_at	55653	BCAS4	breast carcinoma amplified sequence 4	0.662617	8.82652e-05	0.00475934
1560156_at	---	OTTHUMG00000168442 /// RP11-705C15.3	NULL /// NULL	1.81533	8.92826e-05	0.00478228
213319_s_at	8531	YBX3	Y box binding protein 3	1.53162	9.06351e-05	0.00481377
210756_s_at	4853	NOTCH2	notch 2	1.62609	9.08198e-05	0.00481492
228878_s_at	653275	CFC1B	cripto, FRL-1, cryptic family 1B	0.631228	9.12741e-05	0.00483033
235079_at	619279	ZNF704	zinc finger protein 704	1.74634	9.22116e-05	0.00486251
220287_at	56999	ADAMTS9	ADAM metallopeptidase with thrombospondin type 1 motif, 9	1.85291	9.54414e-05	0.00494228
226212_s_at	3643	INSR	insulin receptor	1.59478	9.76022e-05	0.00499513
219144_at	78986	DUSP26	dual specificity phosphatase 26 (putative)	0.603337	9.85241e-05	0.00501523
230104_s_at	11076	TPPP	tubulin polymerization promoting protein	0.659195	9.96587e-05	0.00504118
228579_at	3786	KCNQ3	potassium voltage-gated channel, KQT-like subfamily, member 3	1.7461	0.00010145	0.00508325
236660_at	---	---	---	0.633108	0.000101554	0.00508325
238967_at	---	---	---	1.69729	0.00010393	0.00508325
240236_at	9515	STXBP5L	syntaxin binding protein 5-like	0.582874	0.00010314	0.00508325
243591_at	---	---	---	1.52937	0.000102094	0.00508325
220003_at	55282	LRRC36	leucine rich repeat containing 36	0.631601	0.000104424	0.00509693
206014_at	51412	ACTL6B	actin-like 6B	0.638664	0.000106638	0.00511236
206518_s_at	8787	RGS9	regulator of G-protein signaling 9	0.583547	0.00010594	0.00511236
238600_at	152789	JAKMIP1	janus kinase and microtubule interacting protein 1	0.601028	0.000107384	0.00511236
205801_s_at	25780	RASGRP3	RAS guanyl releasing protein 3 (calcium and DAG-regulated)	1.57309	0.000109914	0.0051426
237116_at	646903	LOC646903	uncharacterized LOC646903	0.538569	0.000111223	0.00516419
227230_s_at	57482	KIAA1211	KIAA1211	0.548342	0.0001123	0.00519781
212977_at	57007	CXCR7	chemokine (C-X-C motif) receptor 7	1.62098	0.000113995	0.00522713
225815_at	10814	CPLX2	complexin 2	0.630524	0.000114896	0.00525123
230498_at	2847	MCHR1	melanin-concentrating hormone receptor 1	0.547153	0.000115455	0.00525328
206718_at	4004	LMO1	LIM domain only 1 (rhombotin 1)	0.642384	0.000116578	0.00526599
228062_at	266812	NAP1L5	nucleosome assembly protein 1-like 5	0.606453	0.000116804	0.00526599
236782_at	154075	SAMD3	sterile alpha motif domain containing 3	0.612794	0.000116663	0.00526599
202936_s_at	6662	SOX9	SRY (sex determining region Y)-box 9	1.59947	0.000117582	0.00527691
213996_at	29799	YPEL1	yippee-like 1 (Drosophila)	1.52714	0.0001192	0.00529812
235438_at	---	---	---	1.53085	0.000127162	0.0055253
213706_at	2819	GPD1	glycerol-3-phosphate dehydrogenase 1 (soluble)	0.576817	0.000128247	0.00554486
203895_at	5332	PLCB4	phospholipase C, beta 4	0.596102	0.000130132	0.00556928
244111_at	125113	KRT222	keratin 222	0.602218	0.000131504	0.00559019
219140_s_at	5950	RBP4	retinol binding protein 4, plasma	0.577235	0.00013904	0.00572828
219511_s_at	9627	SNCAIP	synuclein, alpha interacting protein	1.76973	0.000139473	0.00572828
242773_at	6523	SLC5A1	solute carrier family 5 (sodium/glucose cotransporter), member 1	0.516185	0.000138905	0.00572828
233238_s_at	---	CTB-12O2.1 /// OTTHUMG00000163523	NULL /// NULL	0.47891	0.000144793	0.00584129
222303_at	---	---	---	1.62616	0.000146541	0.00589089
232111_at	100507043	LINC00617	long intergenic non-protein coding RNA 617	0.596499	0.000148726	0.00595106
229096_at	96626 /// 440895 /// 100271835 /// 100288570 /// 100288695 /// 100507334	LIMS3 /// LIMS3-LOC440895 /// LIMS3L /// LOC100288570 /// LOC100507334 /// LOC440895	LIM and senescent cell antigen-like domains 3 /// LIMS3-LOC440895 readthrough /// LIM and senescent cell antigen-like domains 3-like /// glycosylphosphatidylinositol anchor attachment protein 1 homolog (yeast) pseudogene /// two pore channel 3 pseudogene /// two pore channel 3 pseudogene	1.73154	0.000154884	0.0060983
218380_at	728392	LOC728392	uncharacterized LOC728392	0.620753	0.000157546	0.00615864
239336_at	7057	THBS1	thrombospondin 1	1.68452	0.000157876	0.00615864
223586_at	56938	ARNTL2	aryl hydrocarbon receptor nuclear translocator-like 2	1.50734	0.000158496	0.00617464
213482_at	1795	DOCK3	dedicator of cytokinesis 3	0.606776	0.000158965	0.00617956
1554789_a_at	8622	PDE8B	phosphodiesterase 8B	0.565961	0.00016132	0.00623637
240629_at	---	---	---	0.578648	0.000164929	0.00630039
206591_at	5896	RAG1	recombination activating gene 1	1.58955	0.000167101	0.0063344
219331_s_at	55220	KLHDC8A	kelch domain containing 8A	0.597416	0.000168053	0.0063623
214811_at	23504	RIMBP2	RIMS binding protein 2	0.569397	0.000169381	0.00639406
213847_at	5630	PRPH	peripherin	0.583203	0.000170716	0.00642543
230287_at	129049	SGSM1	small G protein signaling modulator 1	0.64398	0.000171605	0.00642543
205830_at	1047	CLGN	calmegin	0.660433	0.000174369	0.00646195
211894_x_at	23544	SEZ6L	seizure related 6 homolog (mouse)-like	0.614513	0.000177217	0.00650118
244676_s_at	23281	MTUS2	microtubule associated tumor suppressor candidate 2	0.635835	0.000176731	0.00650118
205938_at	22843	PPM1E	protein phosphatase, Mg2+/Mn2+ dependent, 1E	0.579649	0.000179619	0.00653001
213668_s_at	6659	SOX4	SRY (sex determining region Y)-box 4	1.53336	0.000178972	0.00653001
222049_s_at	5950	RBP4	retinol binding protein 4, plasma	0.564186	0.000179083	0.00653001
238447_at	27303	RBMS3	RNA binding motif, single stranded interacting protein 3	1.5236	0.000178622	0.00653001
238587_at	84959	UBASH3B	ubiquitin associated and SH3 domain containing B	1.52547	0.000179674	0.00653001
219894_at	54551	MAGEL2	MAGE-like 2	0.625843	0.000180314	0.00653696
225571_at	3977	LIFR	leukemia inhibitory factor receptor alpha	1.62649	0.000185745	0.00661646
226487_at	84915	FAM222A	family with sequence similarity 222, member A	0.655708	0.000185572	0.00661646
224225_s_at	51513	ETV7	ets variant 7	1.53553	0.000190099	0.00669085
229814_at	---	---	---	1.58235	0.000189959	0.00669085
229818_at	55530	SVOP	SV2 related protein homolog (rat)	0.579813	0.000193287	0.00674473
237003_at	144453	BEST3	bestrophin 3	0.610998	0.000193807	0.00674473
209794_at	9901	SRGAP3	SLIT-ROBO Rho GTPase activating protein 3	0.664493	0.000199304	0.00684324
223878_at	8821	INPP4B	inositol polyphosphate-4-phosphatase, type II, 105kDa	1.70854	0.000200676	0.00685874
1558836_at	---	---	---	1.6082	0.00020332	0.00690973
223913_s_at	284424	MIR7-3HG	MIR7-3 host gene (non-protein coding)	0.602357	0.000203338	0.00690973
242629_at	5865	RAB3B	RAB3B, member RAS oncogene family	0.602201	0.000205105	0.00694581
202409_at	3481	IGF2	insulin-like growth factor 2 (somatomedin A)	0.569935	0.000212683	0.00708863
223752_at	55997	CFC1	cripto, FRL-1, cryptic family 1	0.561867	0.000212142	0.00708863
205825_at	5122	PCSK1	proprotein convertase subtilisin/kexin type 1	0.643791	0.00021353	0.00710491
238658_at	---	---	---	0.648378	0.000215191	0.007124
233237_at	---	CTB-12O2.1 /// OTTHUMG00000163523	NULL /// NULL	0.449864	0.000216041	0.00712815
233072_at	84628	NTNG2	netrin G2	0.616917	0.000217061	0.00713736
206196_s_at	10900	RUNDC3A	RUN domain containing 3A	0.655802	0.00022312	0.0072324
239738_at	117154	DACH2	dachshund homolog 2 (Drosophila)	0.555994	0.000222855	0.0072324
205348_s_at	1780	DYNC1I1	dynein, cytoplasmic 1, intermediate chain 1	0.635259	0.00022363	0.00724099
1561507_at	---	FFAR1 /// MIR5196	NULL /// microRNA 5196	0.579275	0.000224792	0.00727064
231584_s_at	55653	BCAS4	breast carcinoma amplified sequence 4	0.63893	0.000226694	0.00731415
219867_at	140578	CHODL	chondrolectin	0.43974	0.000229193	0.00734994
210032_s_at	9576	SPAG6	sperm associated antigen 6	0.63972	0.000230031	0.00735153
223753_s_at	55997 /// 653275	CFC1 /// CFC1B	cripto, FRL-1, cryptic family 1 /// cripto, FRL-1, cryptic family 1B	0.622848	0.000232502	0.0073905
201109_s_at	7057	THBS1	thrombospondin 1	1.52283	0.000236955	0.00746776
238021_s_at	643911	CRNDE	colorectal neoplasia differentially expressed (non-protein coding)	1.6459	0.000238281	0.00750152
223467_at	51655	RASD1	RAS, dexamethasone-induced 1	0.638336	0.000242049	0.0075239
211965_at	677	ZFP36L1	ZFP36 ring finger protein-like 1	1.68274	0.000242808	0.00752573
243173_at	164633	CABP7	calcium binding protein 7	0.58945	0.000242872	0.00752573
227051_at	---	---	---	1.6511	0.000244637	0.00756129
211466_at	4781	NFIB	nuclear factor I/B	1.84554	0.000248075	0.00763089
218820_at	56967	C14orf132	chromosome 14 open reading frame 132	0.640018	0.000249894	0.00763908
230664_at	767811	H2BFXP	H2B histone family, member X, pseudogene	0.661875	0.000249309	0.00763908
236666_s_at	390205	LRRC10B	leucine rich repeat containing 10B	0.560008	0.000249703	0.00763908
237131_at	284485	RIIAD1	regulatory subunit of type II PKA R-subunit (RIIa) domain containing 1	0.643841	0.000254588	0.00770386
206719_at	23546	SYNGR4	synaptogyrin 4	0.581226	0.000257565	0.00776025
216096_s_at	9378	NRXN1	neurexin 1	0.631971	0.000257799	0.00776025
1554755_a_at	23281	MTUS2	microtubule associated tumor suppressor candidate 2	0.657761	0.000263721	0.00785835
228713_s_at	51171	HSD17B14	hydroxysteroid (17-beta) dehydrogenase 14	0.656742	0.000264518	0.00785835
201161_s_at	8531	YBX3	Y box binding protein 3	1.57809	0.000266253	0.00787033
221563_at	11221	DUSP10	dual specificity phosphatase 10	1.52167	0.000267883	0.00789481
217057_s_at	2778	GNAS	GNAS complex locus	0.527844	0.000270962	0.00794809
228935_at	9498	SLC4A8	solute carrier family 4, sodium bicarbonate cotransporter, member 8	0.602652	0.000271025	0.00794809
233950_at	8618	CADPS	Ca++-dependent secretion activator	0.62837	0.000271306	0.00794809
206280_at	1016	CDH18	cadherin 18, type 2	0.525453	0.000273902	0.00796862
243458_at	---	---	---	1.61338	0.000275237	0.0079762
205630_at	1392	CRH	corticotropin releasing hormone	0.462664	0.000283717	0.00814205
206117_at	7168	TPM1	tropomyosin 1 (alpha)	1.55182	0.00028472	0.00814402
203069_at	9900	SV2A	synaptic vesicle glycoprotein 2A	0.626576	0.000287905	0.00819715
205751_at	6456	SH3GL2	SH3-domain GRB2-like 2	0.631114	0.000288349	0.00819715
219945_at	29118	DDX25	DEAD (Asp-Glu-Ala-Asp) box helicase 25	0.629639	0.000290232	0.00819715
237858_s_at	23281	MTUS2	microtubule associated tumor suppressor candidate 2	0.629032	0.00028898	0.00819715
238663_x_at	2893	GRIA4	glutamate receptor, ionotropic, AMPA 4	0.516528	0.000290634	0.00819715
239202_at	5865	RAB3B	RAB3B, member RAS oncogene family	0.662106	0.000289197	0.00819715
233562_at	84856	LINC00839	long intergenic non-protein coding RNA 839	0.63069	0.000293549	0.00822054
242907_at	2634	GBP2	guanylate binding protein 2, interferon-inducible	1.80495	0.000293632	0.00822054
1552897_a_at	170850	KCNG3	potassium voltage-gated channel, subfamily G, member 3	0.62011	0.000301146	0.0083535
231131_at	286499	FAM133A	family with sequence similarity 133, member A	0.569159	0.000301552	0.0083535
1562321_at	5166	PDK4	pyruvate dehydrogenase kinase, isozyme 4	0.537088	0.000302762	0.00837132
228384_s_at	84795	PYROXD2	pyridine nucleotide-disulphide oxidoreductase domain 2	0.614994	0.000306277	0.0084369
1552673_at	222546	RFX6	regulatory factor X, 6	0.619527	0.000316686	0.00858601
225759_x_at	79789	CLMN	calmin (calponin-like, transmembrane)	1.58565	0.000316924	0.00858601
1552698_at	113691	TUBA3FP	tubulin, alpha 3f, pseudogene	0.615206	0.00031964	0.008617
211384_s_at	846	CASR	calcium-sensing receptor	0.620276	0.000320035	0.008617
1559546_s_at	6638 /// 91380 /// 100033444 /// 100033450 /// 100033802 /// 100033820 /// 100506948	LOC100506948 /// SNORD107 /// SNORD115-13 /// SNORD115-26 /// SNORD115-7 /// SNORD116-28 /// SNRPN	uncharacterized LOC100506948 /// small nucleolar RNA, C/D box 107 /// small nucleolar RNA, C/D box 115-13 /// small nucleolar RNA, C/D box 115-26 /// small nucleolar RNA, C/D box 115-7 /// small nucleolar RNA, C/D box 116-28 /// small nuclear ribonucleoprotein polypeptide N	0.552565	0.000321008	0.00862201
229032_at	9671	WSCD2	WSC domain containing 2	0.542829	0.000323569	0.0086706
220125_at	27019	DNAI1	dynein, axonemal, intermediate chain 1	0.563432	0.000324665	0.00868098
235548_at	164284	APCDD1L	adenomatosis polyposis coli down-regulated 1-like	0.623689	0.00032924	0.00874275
205616_at	3742 /// 26290	GALNT8 /// KCNA6	UDP-N-acetyl-alpha-D-galactosamine:polypeptide N-acetylgalactosaminyltransferase 8 (GalNAc-T8) /// potassium voltage-gated channel, shaker-related subfamily, member 6	0.600476	0.000334707	0.00882018
227823_at	340526	RGAG4	retrotransposon gag domain containing 4	0.647506	0.00033567	0.00882018
237277_at	---	---	---	0.620748	0.000336021	0.00882018
220551_at	57084	SLC17A6	solute carrier family 17 (sodium-dependent inorganic phosphate cotransporter), member 6	0.556781	0.000337687	0.00885604
235831_at	---	---	---	0.531988	0.000340997	0.00891908
226568_at	284611	FAM102B	family with sequence similarity 102, member B	1.53798	0.000348103	0.0090568
236724_at	55997	CFC1	cripto, FRL-1, cryptic family 1	0.608103	0.000353324	0.00908065
205373_at	1496	CTNNA2	catenin (cadherin-associated protein), alpha 2	0.620154	0.000356873	0.00913821
228175_at	9498	SLC4A8	solute carrier family 4, sodium bicarbonate cotransporter, member 8	0.65072	0.000360284	0.00918757
239270_at	345557	PLCXD3	phosphatidylinositol-specific phospholipase C, X domain containing 3	0.591327	0.000369997	0.00936248
219388_at	79977	GRHL2	grainyhead-like 2 (Drosophila)	1.5002	0.00037352	0.00941933
241495_at	57018	CCNL1	cyclin L1	1.53182	0.000375846	0.00943348
1554872_a_at	54511	HMGCLL1	3-hydroxymethyl-3-methylglutaryl-CoA lyase-like 1	0.623753	0.000396666	0.00974663
241807_x_at	---	---	---	0.626457	0.000406869	0.00986155
205311_at	1644	DDC	dopa decarboxylase (aromatic L-amino acid decarboxylase)	0.607223	0.000412057	0.00992208
219330_at	81839	VANGL1	VANGL planar cell polarity protein 1	1.65364	0.000412608	0.00992208
236377_at	121256	TMEM132D	transmembrane protein 132D	0.586251	0.000412981	0.00992296
223500_at	10815	CPLX1	complexin 1	0.634977	0.000418661	0.0100301
218675_at	51310	SLC22A17	solute carrier family 22, member 17	0.666264	0.000423179	0.010076
229003_x_at	138311	FAM69B	family with sequence similarity 69, member B	0.591192	0.00042311	0.010076
227997_at	54756	IL17RD	interleukin 17 receptor D	1.57113	0.00042547	0.01008
236771_at	134701	RIPPLY2	ripply2 homolog (zebrafish)	0.655928	0.000425256	0.01008
228546_at	1804	DPP6	dipeptidyl-peptidase 6	0.652572	0.000429718	0.0101452
230251_at	90632	LINC00473	long intergenic non-protein coding RNA 473	0.570055	0.000431161	0.0101452
231766_s_at	1303	COL12A1	collagen, type XII, alpha 1	1.58127	0.000433242	0.0101617
202508_s_at	6616	SNAP25	synaptosomal-associated protein, 25kDa	0.634492	0.00043902	0.0102568
243041_s_at	---	---	---	1.54193	0.000441046	0.0102892
205227_at	3556	IL1RAP	interleukin 1 receptor accessory protein	1.57223	0.000450254	0.0103794
210121_at	8707	B3GALT2	UDP-Gal:betaGlcNAc beta 1,3-galactosyltransferase, polypeptide 2	0.603602	0.000451525	0.0103925
1553254_at	139599	MAGEE2	melanoma antigen family E, 2	0.608837	0.000461806	0.0105144
209840_s_at	54674	LRRN3	leucine rich repeat neuronal 3	0.651143	0.000473012	0.0106142
238135_at	57085	AGTRAP	angiotensin II receptor-associated protein	1.65124	0.000486096	0.0107492
222529_at	51312	SLC25A37	solute carrier family 25 (mitochondrial iron transporter), member 37	1.53306	0.000496496	0.0108333
233609_at	5796	PTPRK	protein tyrosine phosphatase, receptor type, K	1.53026	0.000498536	0.0108333
209469_at	2823	GPM6A	glycoprotein M6A	0.559017	0.000501101	0.0108566
1552742_at	131096	KCNH8	potassium voltage-gated channel, subfamily H (eag-related), member 8	1.52876	0.000509347	0.0109454
237187_at	8739	HRK	harakiri, BCL2 interacting protein (contains only BH3 domain)	0.554631	0.000510224	0.0109454
227506_at	220963	SLC16A9	solute carrier family 16, member 9 (monocarboxylic acid transporter 9)	0.6307	0.00051549	0.0110038
230075_at	116442	RAB39B	RAB39B, member RAS oncogene family	0.655926	0.000519126	0.0110565
240856_at	338557	FFAR4	free fatty acid receptor 4	0.604368	0.000521832	0.0110861
207437_at	4857	NOVA1	neuro-oncological ventral antigen 1	0.627729	0.000523359	0.0110973
209847_at	1015	CDH17	cadherin 17, LI cadherin (liver-intestine)	0.442625	0.000523485	0.0110973
230237_at	116	ADCYAP1	adenylate cyclase activating polypeptide 1 (pituitary)	0.606431	0.000522884	0.0110973
229158_at	65266	WNK4	WNK lysine deficient protein kinase 4	0.634969	0.000528778	0.0111386
203929_s_at	4137	MAPT	microtubule-associated protein tau	0.614571	0.00053996	0.0112368
229052_at	51239 /// 200539	ANKRD23 /// ANKRD39	ankyrin repeat domain 23 /// ankyrin repeat domain 39	0.584817	0.000550403	0.0114046
206628_at	6523	SLC5A1	solute carrier family 5 (sodium/glucose cotransporter), member 1	0.57543	0.000552529	0.0114099
209493_at	23037	PDZD2	PDZ domain containing 2	0.638609	0.000552514	0.0114099
223973_at	284424	MIR7-3HG	MIR7-3 host gene (non-protein coding)	0.601648	0.000561653	0.0114823
228634_s_at	8531	YBX3	Y box binding protein 3	1.64263	0.000561866	0.0114823
206281_at	116	ADCYAP1	adenylate cyclase activating polypeptide 1 (pituitary)	0.573175	0.000566161	0.0115381
232411_at	---	---	---	0.593331	0.000569876	0.0115898
1569186_at	53904	MYO3A	myosin IIIA	0.571371	0.000571943	0.0115993
213841_at	---	---	---	0.551569	0.000573939	0.011608
230864_at	167359	NIM1	serine/threonine-protein kinase NIM1	0.649323	0.000576565	0.0116457
1556147_at	---	OTTHUMG00000175842 /// RP11-16N11.2	NULL /// NULL	0.653198	0.00058066	0.0116689
223800_s_at	96626 /// 100288695	LIMS3 /// LIMS3L	LIM and senescent cell antigen-like domains 3 /// LIM and senescent cell antigen-like domains 3-like	1.73594	0.000598286	0.0119133
219612_s_at	2266	FGG	fibrinogen gamma chain	2.21305	0.000603941	0.0119441
223362_s_at	55964	2003-09-01	septin 3	0.610892	0.000604283	0.0119441
205230_at	22895	RPH3A	rabphilin 3A homolog (mouse)	0.435123	0.000613769	0.0120915
209289_at	4781	NFIB	nuclear factor I/B	1.50723	0.000619681	0.0121676
207057_at	9194	SLC16A7	solute carrier family 16, member 7 (monocarboxylic acid transporter 2)	1.71658	0.000622295	0.0121779
207789_s_at	1804	DPP6	dipeptidyl-peptidase 6	0.633799	0.000626609	0.012246
223822_at	55061	SUSD4	sushi domain containing 4	0.659427	0.000630366	0.0122869
231577_s_at	2633	GBP1	guanylate binding protein 1, interferon-inducible	1.56441	0.000632197	0.0122983
230084_at	7780	SLC30A2	solute carrier family 30 (zinc transporter), member 2	1.74032	0.000638076	0.0123476
208212_s_at	238	ALK	anaplastic lymphoma receptor tyrosine kinase	0.638283	0.000639147	0.0123602
217966_s_at	116496	FAM129A	family with sequence similarity 129, member A	1.64846	0.000641411	0.0123736
236289_at	100507581	LOC100507581	uncharacterized LOC100507581	0.616494	0.000640481	0.0123736
229925_at	388662	SLC6A17	solute carrier family 6, member 17	0.643992	0.00064196	0.0123741
234994_at	114801	TMEM200A	transmembrane protein 200A	0.66389	0.00064489	0.0123982
230291_s_at	---	---	---	1.64502	0.000646001	0.0124032
202270_at	2633	GBP1	guanylate binding protein 1, interferon-inducible	1.61141	0.000657387	0.0125243
203256_at	1001	CDH3	cadherin 3, type 1, P-cadherin (placental)	1.53882	0.00065814	0.0125305
239155_at	1525	CXADR	coxsackie virus and adenovirus receptor	1.55943	0.000663443	0.0125612
226809_at	100216479 /// 100996884	LOC100216479 /// LOC100996884	uncharacterized LOC100216479 /// putative fatty acyl-CoA reductase 2-like protein FLJ43933-like	0.663895	0.000671553	0.0126473
1562056_at	---	AC017002.2 /// OTTHUMG00000153694	NULL /// NULL	1.56582	0.00067225	0.0126524
223821_s_at	55061	SUSD4	sushi domain containing 4	0.633077	0.000675223	0.0126921
206645_s_at	190	NR0B1	nuclear receptor subfamily 0, group B, member 1	0.597075	0.00068365	0.0127988
231842_at	57608	KIAA1462	KIAA1462	1.52741	0.000683544	0.0127988
213388_at	9659 /// 728802 /// 100996724 /// 100996761 /// 101060291 /// 101060344 /// 101060353 /// 101060463 /// 101060582	LOC100996724 /// LOC100996761 /// LOC101060291 /// LOC101060344 /// LOC101060353 /// LOC101060463 /// LOC101060582 /// LOC728802 /// PDE4DIP	myomegalin-like /// myomegalin-like /// myomegalin-like /// uncharacterized LOC101060344 /// myomegalin-like /// myomegalin-like /// myomegalin-like /// myomegalin-like /// phosphodiesterase 4D interacting protein	0.650576	0.00068653	0.0128114
223509_at	9075	CLDN2	claudin 2	1.62661	0.000687211	0.0128114
1556989_at	---	---	---	1.76841	0.000691918	0.0128829
50965_at	25837	RAB26	RAB26, member RAS oncogene family	0.627867	0.000692911	0.0128933
231325_at	137970	UNC5D	unc-5 homolog D (C. elegans)	0.535336	0.000698081	0.0129406
218952_at	27344	PCSK1N	proprotein convertase subtilisin/kexin type 1 inhibitor	0.657214	0.000709827	0.0130681
210670_at	5539	PPY	pancreatic polypeptide	0.599697	0.000716691	0.0131272
219562_at	25837	RAB26	RAB26, member RAS oncogene family	0.639919	0.000725502	0.0132084
1555991_s_at	150297	C22orf42	chromosome 22 open reading frame 42	0.583239	0.000736051	0.0133102
231214_at	---	---	---	0.621152	0.00075683	0.0135696
206051_at	1996	ELAVL4	ELAV (embryonic lethal, abnormal vision, Drosophila)-like 4	0.622719	0.000774083	0.0137125
204914_s_at	6664	SOX11	SRY (sex determining region Y)-box 11	1.93604	0.00079383	0.0138984
239823_at	---	AC005682.5 /// OTTHUMG00000152563	NULL /// NULL	1.95522	0.000793203	0.0138984
203151_at	4130	MAP1A	microtubule-associated protein 1A	0.654404	0.000804714	0.0140279
202269_x_at	2633	GBP1	guanylate binding protein 1, interferon-inducible	1.51091	0.0008084	0.0140589
229002_at	138311	FAM69B	family with sequence similarity 69, member B	0.600012	0.000820933	0.0141656
212707_s_at	10156 /// 401331 /// 100271927	RASA4 /// RASA4B /// RASA4CP	RAS p21 protein activator 4 /// RAS p21 protein activator 4B /// RAS p21 protein activator 4C, pseudogene	0.658675	0.000835114	0.014255
222871_at	55220	KLHDC8A	kelch domain containing 8A	0.601978	0.000845806	0.0143379
210036_s_at	3757	KCNH2	potassium voltage-gated channel, subfamily H (eag-related), member 2	0.655827	0.000851707	0.0143802
227911_at	79822	ARHGAP28	Rho GTPase activating protein 28	1.69256	0.000864888	0.0145114
229823_at	9699	RIMS2	regulating synaptic membrane exocytosis 2	0.657029	0.000873215	0.0145849
227690_at	2562	GABRB3	gamma-aminobutyric acid (GABA) A receptor, beta 3	0.651451	0.000884179	0.0146438
1559545_at	6638 /// 91380 /// 100033444 /// 100033450 /// 100033802 /// 100033820 /// 100506948	LOC100506948 /// SNORD107 /// SNORD115-13 /// SNORD115-26 /// SNORD115-7 /// SNORD116-28 /// SNRPN	uncharacterized LOC100506948 /// small nucleolar RNA, C/D box 107 /// small nucleolar RNA, C/D box 115-13 /// small nucleolar RNA, C/D box 115-26 /// small nucleolar RNA, C/D box 115-7 /// small nucleolar RNA, C/D box 116-28 /// small nuclear ribonucleoprotein polypeptide N	0.545026	0.000894287	0.0146939
204509_at	771	CA12	carbonic anhydrase XII	1.58008	0.000910908	0.0148152
222486_s_at	9510	ADAMTS1	ADAM metallopeptidase with thrombospondin type 1 motif, 1	1.50153	0.000909587	0.0148152
212358_at	25999	CLIP3	CAP-GLY domain containing linker protein 3	0.636696	0.000939871	0.0151003
217030_at	---	---	---	0.552919	0.000953927	0.0152452
205305_at	2267	FGL1	fibrinogen-like 1	1.90213	0.000958997	0.0152994
1560285_at	---	OTTHUMG00000172040 /// RP11-1069G10.2	NULL /// NULL	1.75375	0.000965732	0.0153653
228325_at	23514	KIAA0146	KIAA0146	1.51803	0.000972248	0.0154249
228553_at	55740	ENAH	enabled homolog (Drosophila)	1.50753	0.000978243	0.0154644
37965_at	29780	PARVB	parvin, beta	0.659183	0.000976707	0.0154644
231291_at	2696	GIPR	gastric inhibitory polypeptide receptor	0.663947	0.000987661	0.0155658
207984_s_at	4355	MPP2	membrane protein, palmitoylated 2 (MAGUK p55 subfamily member 2)	0.646482	0.000991234	0.015599
232720_at	158038	LINGO2	leucine rich repeat and Ig domain containing 2	0.616618	0.00100771	0.0157727
220406_at	7042	TGFB2	transforming growth factor, beta 2	1.59745	0.00102886	0.0159402
238022_at	643911	CRNDE	colorectal neoplasia differentially expressed (non-protein coding)	1.53096	0.0010343	0.0159835
244533_at	5784	PTPN14	protein tyrosine phosphatase, non-receptor type 14	1.64513	0.00104176	0.0160559
215446_s_at	4015	LOX	lysyl oxidase	1.55932	0.00105747	0.0161714
205646_s_at	5080	PAX6	paired box 6	0.662656	0.00106093	0.0162159
213745_at	26033	ATRNL1	attractin-like 1	0.593664	0.00108544	0.0164966
211276_at	140597	TCEAL2	transcription elongation factor A (SII)-like 2	0.647597	0.00109264	0.0165819
208123_at	9312	KCNB2	potassium voltage-gated channel, Shab-related subfamily, member 2	0.6559	0.00110273	0.0166822
227641_at	146330	FBXL16	F-box and leucine-rich repeat protein 16	0.647495	0.00110243	0.0166822
1560132_a_at	---	---	---	0.494168	0.00110455	0.0166926
208399_s_at	1908	EDN3	endothelin 3	0.556633	0.0011064	0.016712
206766_at	8515 /// 101060422	ITGA10 /// LOC101060422	integrin, alpha 10 /// integrin alpha-10-like	0.644629	0.00111801	0.0167929
233076_at	282973	JAKMIP3	Janus kinase and microtubule interacting protein 3	0.641147	0.00112721	0.0168625
231493_at	---	---	---	1.52906	0.00112874	0.0168768
205533_s_at	1004	CDH6	cadherin 6, type 2, K-cadherin (fetal kidney)	1.54468	0.00113994	0.016967
205924_at	5865	RAB3B	RAB3B, member RAS oncogene family	0.605169	0.00113803	0.016967
204404_at	6558	SLC12A2	solute carrier family 12 (sodium/potassium/chloride transporters), member 2	1.52711	0.00115862	0.0170449
227868_at	154761	LOC154761	family with sequence similarity 115, member C pseudogene	0.615447	0.0011587	0.0170449
237269_at	---	---	---	1.73312	0.00116888	0.0171301
219532_at	6785	ELOVL4	ELOVL fatty acid elongase 4	0.662778	0.00117429	0.0171618
227889_at	54947	LPCAT2	lysophosphatidylcholine acyltransferase 2	1.57434	0.00117454	0.0171618
230791_at	---	---	---	1.59868	0.00118557	0.0172803
222161_at	10003	NAALAD2	N-acetylated alpha-linked acidic dipeptidase 2	0.609589	0.00121767	0.0175746
210033_s_at	9576	SPAG6	sperm associated antigen 6	0.634228	0.00121865	0.0175803
1564378_a_at	---	---	---	1.57738	0.00121997	0.0175821
216615_s_at	3359	HTR3A	5-hydroxytryptamine (serotonin) receptor 3A, ionotropic	1.79925	0.00124492	0.0176914
210174_at	2494	NR5A2	nuclear receptor subfamily 5, group A, member 2	1.51461	0.00125517	0.0177685
212806_at	158471	PRUNE2	prune homolog 2 (Drosophila)	0.610325	0.00126401	0.0178473
209755_at	23057	NMNAT2	nicotinamide nucleotide adenylyltransferase 2	0.615638	0.00126625	0.0178606
243998_at	125113	KRT222	keratin 222	0.651317	0.00128433	0.0180291
204629_at	29780	PARVB	parvin, beta	0.633303	0.00129306	0.0180882
239650_at	344148	NCKAP5	NCK-associated protein 5	0.64626	0.00130623	0.0181905
209583_s_at	4345	CD200	CD200 molecule	0.654315	0.00131769	0.0182683
239178_at	2254	FGF9	fibroblast growth factor 9 (glia-activating factor)	0.626275	0.00132745	0.0183433
1555867_at	2786	GNG4	guanine nucleotide binding protein (G protein), gamma 4	0.650967	0.001336	0.0184065
1562367_at	400360	C15orf54	chromosome 15 open reading frame 54	1.53156	0.00135772	0.018579
244771_at	166348	KBTBD12	kelch repeat and BTB (POZ) domain containing 12	1.87919	0.0013658	0.0186503
204154_at	1036	CDO1	cysteine dioxygenase type 1	0.662019	0.00137874	0.0187623
206045_s_at	8715 /// 100996400	LOC100996400 /// NOL4	uncharacterized LOC100996400 /// nucleolar protein 4	0.65176	0.00137858	0.0187623
238576_at	55034	MOCOS	molybdenum cofactor sulfurase	1.53936	0.00138298	0.0188016
237413_at	5602	MAPK10	mitogen-activated protein kinase 10	0.627769	0.00142364	0.0190917
221163_s_at	51085	MLXIPL	MLX interacting protein-like	0.655265	0.00143309	0.0191662
229638_at	79191	IRX3	iroquois homeobox 3	1.54229	0.00144231	0.0192199
1559391_s_at	---	---	---	1.54851	0.00144889	0.0192729
213033_s_at	4781	NFIB	nuclear factor I/B	1.58661	0.00145974	0.0193118
243922_at	---	---	---	0.627565	0.00145983	0.0193118
204471_at	2596	GAP43	growth associated protein 43	0.610768	0.00147147	0.019389
217002_s_at	3359	HTR3A	5-hydroxytryptamine (serotonin) receptor 3A, ionotropic	1.72738	0.0014834	0.0194602
1560869_a_at	---	---	---	1.59405	0.00149951	0.0195327
206509_at	5304	PIP	prolactin-induced protein	1.83039	0.00150092	0.0195338
210839_s_at	5168	ENPP2	ectonucleotide pyrophosphatase/phosphodiesterase 2	0.622553	0.00150907	0.0196053
237544_at	---	CTD-2165H16.3 /// OTTHUMG00000161825	NULL /// NULL	0.620585	0.00151631	0.0196734
241535_at	101060391	LOC101060391	uncharacterized LOC101060391	0.582222	0.00153077	0.0197569
205139_s_at	10090	UST	uronyl-2-sulfotransferase	1.5095	0.00155009	0.0198993
1555990_at	150297	C22orf42	chromosome 22 open reading frame 42	0.636281	0.00156304	0.0200159
205114_s_at	6348 /// 6349 /// 414062 /// 101060267	CCL3 /// CCL3L1 /// CCL3L3 /// LOC101060267	chemokine (C-C motif) ligand 3 /// chemokine (C-C motif) ligand 3-like 1 /// chemokine (C-C motif) ligand 3-like 3 /// c-C motif chemokine 3-like	1.54908	0.00159326	0.0202101
227145_at	84171	LOXL4	lysyl oxidase-like 4	0.634786	0.00160186	0.0202418
241765_at	1368	CPM	carboxypeptidase M	1.63329	0.00160162	0.0202418
204850_s_at	1641	DCX	doublecortin	0.645725	0.00161873	0.0203828
205225_at	2099	ESR1	estrogen receptor 1	0.616029	0.00162738	0.0204244
209074_s_at	11170 /// 101059937	FAM107A /// LOC101059937	family with sequence similarity 107, member A /// uncharacterized LOC101059937	0.642071	0.00162669	0.0204244
1557326_at	---	---	---	0.626986	0.0016582	0.0206526
236468_at	114795	TMEM132B	transmembrane protein 132B	0.558221	0.0016603	0.0206611
239675_at	283143	LINC00900	long intergenic non-protein coding RNA 900	0.647741	0.00168041	0.0207713
1559363_at	283587	LOC283587	uncharacterized LOC283587	0.565747	0.00168565	0.0208185
242281_at	2752	GLUL	glutamate-ammonia ligase	1.61424	0.00169786	0.0209344
203300_x_at	8905	AP1S2	adaptor-related protein complex 1, sigma 2 subunit	0.66212	0.00173061	0.0212053
214079_at	10202	DHRS2	dehydrogenase/reductase (SDR family) member 2	0.657098	0.00173256	0.0212204
204813_at	5602	MAPK10	mitogen-activated protein kinase 10	0.650979	0.00174166	0.0212646
241369_at	---	---	---	1.70034	0.00174265	0.0212646
209687_at	6387	CXCL12	chemokine (C-X-C motif) ligand 12	1.59634	0.00174733	0.0212995
1562059_at	---	---	---	1.50052	0.00176847	0.0214591
211548_s_at	3248	HPGD	hydroxyprostaglandin dehydrogenase 15-(NAD)	0.559443	0.00176667	0.0214591
244330_at	---	---	---	0.663657	0.0017725	0.0214693
205650_s_at	2243	FGA	fibrinogen alpha chain	2.10011	0.00178965	0.0216149
238454_at	163255	ZNF540	zinc finger protein 540	0.621358	0.00179998	0.0216599
1556444_a_at	100288310	LOC100288310	uncharacterized LOC100288310	0.633556	0.00184195	0.0220035
209470_s_at	2823	GPM6A	glycoprotein M6A	0.56782	0.00185243	0.0220937
226096_at	252995	FNDC5	fibronectin type III domain containing 5	0.655258	0.00186183	0.0221604
241925_x_at	9194	SLC16A7	solute carrier family 16, member 7 (monocarboxylic acid transporter 2)	1.5864	0.0018833	0.0222848
209869_at	150	ADRA2A	adrenoceptor alpha 2A	0.645997	0.00188472	0.0222891
214038_at	6355	CCL8	chemokine (C-C motif) ligand 8	2.13948	0.00189256	0.0223327
209324_s_at	6004	RGS16	regulator of G-protein signaling 16	0.663349	0.00189654	0.022339
204584_at	3897	L1CAM	L1 cell adhesion molecule	0.618577	0.00192144	0.0224872
209859_at	114088	TRIM9	tripartite motif containing 9	0.62387	0.0019509	0.0226813
219578_s_at	64506	CPEB1	cytoplasmic polyadenylation element binding protein 1	0.654478	0.00197854	0.0228943
232555_at	9586	CREB5	cAMP responsive element binding protein 5	1.58285	0.00198451	0.0229273
221583_s_at	3778	KCNMA1	potassium large conductance calcium-activated channel, subfamily M, alpha member 1	0.655661	0.00199895	0.0230043
206290_s_at	6000	RGS7	regulator of G-protein signaling 7	0.640584	0.00201563	0.0231151
205575_at	10882	C1QL1	complement component 1, q subcomponent-like 1	0.650997	0.00202778	0.023215
224355_s_at	83661	MS4A8	membrane-spanning 4-domains, subfamily A, member 8	0.659369	0.00206327	0.023434
229290_at	92196	DAPL1	death associated protein-like 1	0.618948	0.00208201	0.0235022
207547_s_at	11170 /// 101059937	FAM107A /// LOC101059937	family with sequence similarity 107, member A /// uncharacterized LOC101059937	0.642974	0.00208767	0.0235551
231859_at	56967	C14orf132	chromosome 14 open reading frame 132	0.661206	0.00213143	0.0238486
217523_at	960	CD44	CD44 molecule (Indian blood group)	1.5609	0.00213736	0.023862
209569_x_at	27065	NSG1	neuron specific gene family member 1	0.623682	0.00216776	0.0241017
223691_at	26166	RGS22	regulator of G-protein signaling 22	0.659401	0.00217412	0.0241608
236024_at	2823	GPM6A	glycoprotein M6A	0.623658	0.00226015	0.0247403
225987_at	79689	STEAP4	STEAP family member 4	1.63243	0.00230667	0.0249875
1555898_at	400986	ANKRD36C	ankyrin repeat domain 36C	1.77057	0.00233836	0.0251875
1561015_at	---	---	---	1.63244	0.00235112	0.0252836
202479_s_at	28951	TRIB2	tribbles homolog 2 (Drosophila)	1.53054	0.00238773	0.0255515
243729_at	---	OTTHUMG00000172989 /// RP11-747H7.3	NULL /// NULL	1.57512	0.00239224	0.0255767
226548_at	388228	SBK1	SH3-binding domain kinase 1	1.52213	0.00240169	0.0256162
1555958_at	55118	CRTAC1	cartilage acidic protein 1	0.589059	0.00244071	0.0257592
231911_at	57471	ERMN	ermin, ERM-like protein	0.607572	0.00245864	0.0258929
1563467_at	---	---	---	1.6015	0.0024941	0.0261312
213703_at	150759	LINC00342	long intergenic non-protein coding RNA 342	1.54734	0.00251611	0.0262188
205257_s_at	273	AMPH	amphiphysin	0.628073	0.00254509	0.0263697
218623_at	51617	HMP19	HMP19 protein	0.596164	0.00254503	0.0263697
203914_x_at	3248	HPGD	hydroxyprostaglandin dehydrogenase 15-(NAD)	0.572531	0.00255528	0.0264381
221097_s_at	10242	KCNMB2	potassium large conductance calcium-activated channel, subfamily M, beta member 2	0.637927	0.0025586	0.0264457
214961_at	23281	MTUS2	microtubule associated tumor suppressor candidate 2	0.661898	0.00259558	0.0266229
205428_s_at	794	CALB2	calbindin 2	1.54285	0.00260108	0.0266424
205954_at	6258	RXRG	retinoid X receptor, gamma	0.604277	0.00260667	0.0266811
228010_at	5522	PPP2R2C	protein phosphatase 2, regulatory subunit B, gamma	0.644562	0.00266325	0.0270168
206463_s_at	10202	DHRS2	dehydrogenase/reductase (SDR family) member 2	0.642126	0.00272965	0.027492
210807_s_at	9194	SLC16A7	solute carrier family 16, member 7 (monocarboxylic acid transporter 2)	1.51425	0.00273626	0.0275211
39402_at	3553	IL1B	interleukin 1, beta	1.72841	0.0027408	0.0275229
91816_f_at	399664	MEX3D	mex-3 homolog D (C. elegans)	1.52386	0.00275635	0.0276103
242134_at	---	---	---	1.53979	0.00278854	0.0277913
228414_at	3778	KCNMA1	potassium large conductance calcium-activated channel, subfamily M, alpha member 1	0.650593	0.00281944	0.028033
232275_s_at	266722	HS6ST3	heparan sulfate 6-O-sulfotransferase 3	0.651409	0.002845	0.0281775
1553986_at	158158	RASEF	RAS and EF-hand domain containing	1.51919	0.00285388	0.0282339
203000_at	11075	STMN2	stathmin-like 2	0.655055	0.00287289	0.0283071
229057_at	6326	SCN2A	sodium channel, voltage-gated, type II, alpha subunit	0.597432	0.00287104	0.0283071
205112_at	51196	PLCE1	phospholipase C, epsilon 1	0.577539	0.00293625	0.0286446
1560932_at	403150	FLJ31356	uncharacterized protein FLJ31356	1.7891	0.00294062	0.0286684
1555834_at	7345	UCHL1	ubiquitin carboxyl-terminal esterase L1 (ubiquitin thiolesterase)	0.654155	0.00302043	0.0292341
222932_at	26298	EHF	ets homologous factor	1.50537	0.00306586	0.029471
1569512_at	---	---	---	1.65398	0.00307395	0.0295391
222802_at	1906	EDN1	endothelin 1	1.51106	0.00307873	0.0295562
203666_at	6387	CXCL12	chemokine (C-X-C motif) ligand 12	1.80829	0.00311818	0.0297704
232054_at	64881	PCDH20	protocadherin 20	0.627544	0.00313766	0.0298672
231274_s_at	---	---	---	1.54654	0.003145	0.0299104
220407_s_at	7042	TGFB2	transforming growth factor, beta 2	1.5213	0.00314657	0.0299122
232271_at	3174	HNF4G	hepatocyte nuclear factor 4, gamma	1.52918	0.00317334	0.030071
205753_at	1401	CRP	C-reactive protein, pentraxin-related	1.95274	0.00318585	0.0301435
218136_s_at	51312	SLC25A37	solute carrier family 25 (mitochondrial iron transporter), member 37	1.51457	0.00318746	0.0301492
213967_at	138046	RALYL	RALY RNA binding protein-like	0.643603	0.0032034	0.0302129
204749_at	4675	NAP1L3	nucleosome assembly protein 1-like 3	0.666053	0.00322798	0.0303188
206762_at	3741	KCNA5	potassium voltage-gated channel, shaker-related subfamily, member 5	0.654891	0.00325432	0.0304278
203129_s_at	3800	KIF5C	kinesin family member 5C	0.64636	0.00327024	0.030512
235420_at	404037	HAPLN4	hyaluronan and proteoglycan link protein 4	0.608883	0.00334225	0.0309685
215189_at	3892 /// 100509764	KRT86 /// LOC100509764	keratin 86 /// uncharacterized LOC100509764	1.54635	0.00339537	0.0312645
214767_s_at	126393	HSPB6	heat shock protein, alpha-crystallin-related, B6	0.643811	0.00344545	0.0314997
236678_at	---	---	---	1.5411	0.00347751	0.0316647
213006_at	1052	CEBPD	CCAAT/enhancer binding protein (C/EBP), delta	1.52326	0.00349012	0.031702
215078_at	6648 /// 100129518	LOC100129518 /// SOD2	uncharacterized LOC100129518 /// superoxide dismutase 2, mitochondrial	1.69073	0.00349324	0.0317108
235004_at	221662	RBM24	RNA binding motif protein 24	0.640985	0.00350344	0.0317644
236081_at	6622	SNCA	synuclein, alpha (non A4 component of amyloid precursor)	0.649989	0.00355057	0.0320539
205067_at	3553	IL1B	interleukin 1, beta	1.76321	0.00357388	0.0321856
206100_at	1368	CPM	carboxypeptidase M	1.51429	0.0035818	0.0322176
205431_s_at	653	BMP5	bone morphogenetic protein 5	0.639065	0.00359046	0.0322563
1552365_at	85477	SCIN	scinderin	0.646449	0.00360936	0.0323745
228632_at	100507257	MEG9	maternally expressed 9 (non-protein coding)	0.664104	0.00362387	0.0324265
210163_at	6373	CXCL11	chemokine (C-X-C motif) ligand 11	1.97386	0.00367684	0.0327039
230919_at	353355	ZNF233	zinc finger protein 233	0.661159	0.00373002	0.0330674
1552985_at	169026	SLC30A8	solute carrier family 30 (zinc transporter), member 8	0.654254	0.00376416	0.0332503
222528_s_at	51312	SLC25A37	solute carrier family 25 (mitochondrial iron transporter), member 37	1.52526	0.00377671	0.0333162
202203_s_at	267	AMFR	autocrine motility factor receptor, E3 ubiquitin protein ligase	1.67268	0.00378599	0.0333606
220136_s_at	1412	CRYBA2	crystallin, beta A2	0.626162	0.00379277	0.0333908
239973_at	---	---	---	1.55321	0.00381901	0.0335342
1558672_at	---	---	---	0.666635	0.00383512	0.0335858
205673_s_at	140462	ASB9	ankyrin repeat and SOCS box containing 9	0.658291	0.00384483	0.0336408
237016_at	221468	TMEM217	transmembrane protein 217	1.52135	0.00388968	0.0339327
231549_at	93190	C1orf158	chromosome 1 open reading frame 158	0.644939	0.00394742	0.0342845
231951_at	2775	GNAO1	guanine nucleotide binding protein (G protein), alpha activating activity polypeptide O	0.653915	0.00395996	0.0343501
221453_at	57818	G6PC2	glucose-6-phosphatase, catalytic, 2	0.61612	0.00398154	0.0343987
210016_at	23040	MYT1L	myelin transcription factor 1-like	0.645822	0.00402536	0.0346355
210377_at	6296	ACSM3	acyl-CoA synthetase medium-chain family member 3	1.51528	0.00404148	0.0347236
236538_at	2891	GRIA2	glutamate receptor, ionotropic, AMPA 2	0.659474	0.00417378	0.0354339
1560498_at	---	---	---	1.53388	0.00425023	0.0358019
222827_s_at	10324	KLHL41	kelch-like family member 41	0.594349	0.00434435	0.0362398
239297_at	57604	KIAA1456	KIAA1456	0.652663	0.00436938	0.0363663
230499_at	330	BIRC3	baculoviral IAP repeat containing 3	1.51019	0.00446561	0.0368762
235468_at	146713	RBFOX3	RNA binding protein, fox-1 homolog (C. elegans) 3	0.651987	0.00447134	0.0368823
1555471_a_at	56776	FMN2	formin 2	0.622714	0.00450503	0.037031
243686_at	---	OTTHUMG00000175585 /// RP11-438B23.2	NULL /// NULL	0.626026	0.00453582	0.0371856
37966_at	29780	PARVB	parvin, beta	0.659067	0.00462875	0.037738
204338_s_at	5999	RGS4	regulator of G-protein signaling 4	0.648254	0.00464634	0.0377875
230220_at	285175	UNC80	unc-80 homolog (C. elegans)	0.657291	0.00466612	0.0378794
226766_at	6092	ROBO2	roundabout, axon guidance receptor, homolog 2 (Drosophila)	0.628083	0.0047657	0.038301
213744_at	26033	ATRNL1	attractin-like 1	0.66016	0.0048265	0.0386042
1562275_at	---	---	---	1.62048	0.00486687	0.0387696
228329_at	1600	DAB1	Dab, reelin signal transducer, homolog 1 (Drosophila)	0.616405	0.00490922	0.0389912
229437_at	114614 /// 406947	MIR155 /// MIR155HG	microRNA 155 /// MIR155 host gene (non-protein coding)	1.58898	0.00507225	0.0398572
1562309_s_at	112885 /// 100506695	LOC100506695 /// PHF21B	uncharacterized LOC100506695 /// PHD finger protein 21B	0.665781	0.00510248	0.0399798
1561969_at	131368	ZPLD1	zona pellucida-like domain containing 1	1.51138	0.00516955	0.0403534
229030_at	388743	CAPN8	calpain 8	0.644663	0.00532376	0.0409403
823_at	6376	CX3CL1	chemokine (C-X3-C motif) ligand 1	1.50336	0.00541333	0.0412743
240690_at	---	---	---	1.51585	0.00545264	0.0414884
1557617_at	100189589	DCTN1-AS1	DCTN1 antisense RNA 1	0.630542	0.00556689	0.0420085
205110_s_at	2258	FGF13	fibroblast growth factor 13	1.51013	0.00556688	0.0420085
219106_s_at	10324	KLHL41	kelch-like family member 41	0.590432	0.00562191	0.0421679
236809_at	---	---	---	1.51089	0.00567041	0.0424132
244049_at	---	---	---	0.650888	0.00571865	0.0426491
204915_s_at	6664	SOX11	SRY (sex determining region Y)-box 11	1.7173	0.00591925	0.0436117
243610_at	138255	C9orf135	chromosome 9 open reading frame 135	0.595048	0.00597412	0.0439064
223807_at	3547	IGSF1	immunoglobulin superfamily, member 1	0.666055	0.0060201	0.0441152
242842_at	---	---	---	0.652802	0.00610015	0.0445334
1552519_at	130399	ACVR1C	activin A receptor, type IC	0.64883	0.00612006	0.0446125
219926_at	64208	POPDC3	popeye domain containing 3	0.645534	0.00620556	0.0449253
215304_at	---	---	---	1.51145	0.00623687	0.0450195
214549_x_at	6698	SPRR1A	small proline-rich protein 1A	1.5061	0.00624245	0.0450488
242286_at	2903	GRIN2A	glutamate receptor, ionotropic, N-methyl D-aspartate 2A	0.629709	0.00630916	0.0452977
1554784_at	1272	CNTN1	contactin 1	0.663542	0.00637615	0.0455351
242517_at	84634	KISS1R	KISS1 receptor	0.658614	0.00638863	0.0455581
226218_at	3575	IL7R	interleukin 7 receptor	1.51332	0.00641914	0.0456014
231040_at	---	---	---	0.665016	0.00642432	0.0456034
237226_at	---	---	---	0.661699	0.0065057	0.0458657
1557079_at	9358	ITGBL1	integrin, beta-like 1 (with EGF-like repeat domains)	0.650654	0.00655349	0.0460773
204653_at	7020	TFAP2A	transcription factor AP-2 alpha (activating enhancer binding protein 2 alpha)	1.60901	0.00657381	0.0461542
205111_s_at	51196	PLCE1	phospholipase C, epsilon 1	0.626482	0.0067637	0.0469796
235019_at	1368	CPM	carboxypeptidase M	1.50999	0.0068351	0.047347
201843_s_at	2202	EFEMP1	EGF containing fibulin-like extracellular matrix protein 1	1.51966	0.00701647	0.0480445
236901_at	---	---	---	0.652374	0.00730082	0.0492069
230493_at	387914	SHISA2	shisa homolog 2 (Xenopus laevis)	1.52756	0.00731458	0.0492363
37020_at	1401	CRP	C-reactive protein, pentraxin-related	1.74012	0.00733007	0.0492956
230101_at	2920	CXCL2	chemokine (C-X-C motif) ligand 2	1.50978	0.00735566	0.0494339
1555978_s_at	10627	MYL12A	myosin, light chain 12A, regulatory, non-sarcomeric	1.50092	0.00748861	0.0499182
223710_at	10344	CCL26	chemokine (C-C motif) ligand 26	0.562403	0.00749027	0.0499182
218182_s_at	9076	CLDN1	claudin 1	1.56143	0.00750439	0.0499447
Related to Fig. 2 and Table 2. Adj. p, p-value adjusted for multiple hypothesis tests using the Benjamini–Hochberg method; OD, organ donor; PPP, partially pancreatectomized patient; probe ID, probe set ID; reg. OD, regulated in organ donor; reg. PPP, regulated in phenotyped pancreatectomized patient.

## Sheet: PPP DE probesets
ESM Table 7 Differentially regulated genes in islets from PPP
Probe ID	Entrez ID	Symbol	Gene name	Ratio	P.Value	adj.P.Val
219295_s_at	26577	PCOLCE2	procollagen C-endopeptidase enhancer 2	6.51866	1.23312e-15	3.65151e-11
229581_at	392617	ELFN1	extracellular leucine-rich repeat and fibronectin type III domain containing 1	4.3909	7.09862e-15	1.05102e-10
204705_x_at	229	ALDOB	aldolase B, fructose-bisphosphate	4.58756	1.84624e-13	1.24402e-09
211357_s_at	229	ALDOB	aldolase B, fructose-bisphosphate	4.97824	2.10054e-13	1.24402e-09
217238_s_at	229	ALDOB	aldolase B, fructose-bisphosphate	5.89823	1.65981e-13	1.24402e-09
203946_s_at	384	ARG2	arginase 2	0.462738	2.97643e-13	1.46897e-09
227190_at	140738	TMEM37	transmembrane protein 37	0.50386	9.08915e-13	3.84497e-09
214423_x_at	229	ALDOB	aldolase B, fructose-bisphosphate	4.79108	1.73742e-12	6.43106e-09
206535_at	6514	SLC2A2	solute carrier family 2 (facilitated glucose transporter), member 2	0.361883	7.51788e-12	1.7431e-08
214424_s_at	229	ALDOB	aldolase B, fructose-bisphosphate	5.47764	5.80514e-12	1.7431e-08
216600_x_at	229	ALDOB	aldolase B, fructose-bisphosphate	4.38698	6.97274e-12	1.7431e-08
229215_at	430	ASCL2	achaete-scute complex homolog 2 (Drosophila)	0.462801	5.97041e-12	1.7431e-08
230087_at	145270	PRIMA1	proline rich membrane anchor 1	4.97466	7.65238e-12	1.7431e-08
221127_s_at	27122	DKK3	dickkopf WNT signaling pathway inhibitor 3	2.33479	1.35125e-11	2.85809e-08
203619_s_at	23017	FAIM2	Fas apoptotic inhibitory molecule 2	3.82569	1.47359e-11	2.90905e-08
1554485_s_at	140738	TMEM37	transmembrane protein 37	0.493713	2.27193e-11	4.20477e-08
214247_s_at	27122	DKK3	dickkopf WNT signaling pathway inhibitor 3	2.255	5.83796e-11	1.0169e-07
242348_at	151647	FAM19A4	family with sequence similarity 19 (chemokine (C-C motif)-like), member A4	0.378908	1.46551e-10	2.41092e-07
206529_x_at	5172	SLC26A4	solute carrier family 26, member 4	3.3789	2.10974e-10	3.28808e-07
223784_at	57393	TMEM27	transmembrane protein 27	0.571626	4.24671e-10	6.28768e-07
202196_s_at	27122	DKK3	dickkopf WNT signaling pathway inhibitor 3	2.45464	6.14291e-10	8.66209e-07
1559110_at	---	OTTHUMG00000003650 /// RP1-212P9.2	NULL /// NULL	0.443995	7.59416e-10	1.02217e-06
229883_at	2906	GRIN2D	glutamate receptor, ionotropic, N-methyl D-aspartate 2D	0.422692	1.02839e-09	1.32403e-06
1554483_at	140738	TMEM37	transmembrane protein 37	0.613135	1.19491e-09	1.41534e-06
232325_at	---	---	---	0.396347	1.14716e-09	1.41534e-06
1559111_a_at	---	---	---	0.404689	2.4732e-09	2.81679e-06
243849_at	140738	TMEM37	transmembrane protein 37	0.656948	2.60561e-09	2.85767e-06
203618_at	23017	FAIM2	Fas apoptotic inhibitory molecule 2	1.6405	2.74951e-09	2.90781e-06
1552389_at	203111	C8orf47	chromosome 8 open reading frame 47	0.553597	3.61442e-09	3.58452e-06
204704_s_at	229	ALDOB	aldolase B, fructose-bisphosphate	4.12273	3.63148e-09	3.58452e-06
235129_at	5502	PPP1R1A	protein phosphatase 1, regulatory (inhibitor) subunit 1A	0.474995	5.79526e-09	5.53578e-06
228739_at	192668	CYS1	cystin 1	0.394656	6.92006e-09	6.29063e-06
1552727_s_at	170691	ADAMTS17	ADAM metallopeptidase with thrombospondin type 1 motif, 17	3.05343	1.68135e-08	1.42252e-05
1552726_at	170691	ADAMTS17	ADAM metallopeptidase with thrombospondin type 1 motif, 17	2.79793	1.73935e-08	1.43071e-05
204591_at	10752	CHL1	cell adhesion molecule with homology to L1CAM (close homolog of L1)	0.446441	1.95405e-08	1.56387e-05
231358_at	83876	MRO	maestro	0.432218	2.07576e-08	1.61756e-05
205590_at	10125	RASGRP1	RAS guanyl releasing protein 1 (calcium and DAG-regulated)	0.559643	2.63244e-08	1.99876e-05
223717_s_at	84519	ACRBP	acrosin binding protein	0.634309	5.20108e-08	3.50032e-05
204057_at	3394	IRF8	interferon regulatory factor 8	2.86129	5.60408e-08	3.68774e-05
215443_at	7253	TSHR	thyroid stimulating hormone receptor	2.27726	7.00046e-08	4.50647e-05
230030_at	90161	HS6ST2	heparan sulfate 6-O-sulfotransferase 2	0.445847	9.79829e-08	6.17334e-05
236806_at	---	---	---	1.73001	1.00912e-07	6.2254e-05
210938_at	3651	PDX1	pancreatic and duodenal homeobox 1	0.631014	1.06223e-07	6.41935e-05
227816_at	9423	NTN1	netrin 1	0.566346	1.15601e-07	6.78315e-05
205478_at	5502	PPP1R1A	protein phosphatase 1, regulatory (inhibitor) subunit 1A	0.578663	1.33556e-07	7.60549e-05
1552390_a_at	203111	C8orf47	chromosome 8 open reading frame 47	0.611634	1.80861e-07	0.00010105
1562049_at	---	AC013275.2 /// OTTHUMG00000153309	NULL /// NULL	0.575289	2.77694e-07	0.000144264
1552767_a_at	90161	HS6ST2	heparan sulfate 6-O-sulfotransferase 2	0.471239	3.05662e-07	0.000156056
243432_at	642891	CHL1-AS2	CHL1 antisense RNA 2	0.436738	3.13232e-07	0.00015721
203402_at	8514	KCNAB2	potassium voltage-gated channel, shaker-related subfamily, beta member 2	1.59817	3.58605e-07	0.000167479
224179_s_at	55586	MIOX	myo-inositol oxygenase	0.417458	3.6197e-07	0.000167479
233237_at	---	CTB-12O2.1 /// OTTHUMG00000163523	NULL /// NULL	0.496018	4.2525e-07	0.000191316
233238_s_at	---	CTB-12O2.1 /// OTTHUMG00000163523	NULL /// NULL	0.506464	4.32871e-07	0.000191316
225239_at	283131 /// 693197	MIR612 /// NEAT1	microRNA 612 /// nuclear paraspeckle assembly transcript 1 (non-protein coding)	2.17221	4.78523e-07	0.000205363
243874_at	---	---	---	1.53955	4.75366e-07	0.000205363
231923_at	441027	TMEM150C	transmembrane protein 150C	0.599916	5.66127e-07	0.000236115
217030_at	---	---	---	0.53937	8.04706e-07	0.000322013
226021_at	157506	RDH10	retinol dehydrogenase 10 (all-trans)	0.587259	9.44536e-07	0.000363242
223572_at	57467	HHATL	hedgehog acyltransferase-like	0.414704	1.21588e-06	0.000444501
228564_at	375295	LOC375295	uncharacterized LOC375295	2.20379	1.23654e-06	0.000446543
219584_at	51365	PLA1A	phospholipase A1 member A	0.608001	2.10356e-06	0.000662667
234989_at	283131 /// 693197	MIR612 /// NEAT1	microRNA 612 /// nuclear paraspeckle assembly transcript 1 (non-protein coding)	1.96832	2.6231e-06	0.000794979
205278_at	2571	GAD1	glutamate decarboxylase 1 (brain, 67kDa)	3.08148	2.75313e-06	0.000807185
1565737_at	6344	SCTR	secretin receptor	0.494912	2.88905e-06	0.000830588
230208_at	10021	HCN4	hyperpolarization activated cyclic nucleotide-gated potassium channel 4	0.565704	3.02414e-06	0.000836924
209569_x_at	27065	NSG1	neuron specific gene family member 1	0.609522	3.16401e-06	0.000859566
224323_s_at	83876	MRO	maestro	0.505272	3.59072e-06	0.000932706
213533_at	27065	NSG1	neuron specific gene family member 1	0.617469	4.16482e-06	0.00103638
215228_at	4808	NHLH2	nescient helix loop helix 2	2.39476	4.39215e-06	0.00108384
227467_at	157506	RDH10	retinol dehydrogenase 10 (all-trans)	0.57179	4.66499e-06	0.00114165
212256_at	55568	GALNT10	UDP-N-acetyl-alpha-D-galactosamine:polypeptide N-acetylgalactosaminyltransferase 10 (GalNAc-T10)	1.51723	4.79237e-06	0.00116225
206912_at	2304	FOXE1	forkhead box E1 (thyroid transcription factor 2)	0.392576	5.59276e-06	0.00131439
209757_s_at	4613	MYCN	v-myc myelocytomatosis viral related oncogene, neuroblastoma derived (avian)	0.492288	5.78527e-06	0.00134892
203708_at	5142	PDE4B	phosphodiesterase 4B, cAMP-specific	1.64409	7.15443e-06	0.0015586
242447_at	285382	C3orf70	chromosome 3 open reading frame 70	0.50265	7.15237e-06	0.0015586
224098_at	---	---	---	1.56729	8.37433e-06	0.00175055
240856_at	338557	FFAR4	free fatty acid receptor 4	0.566245	8.73118e-06	0.00179547
1553366_s_at	51239 /// 200539	ANKRD23 /// ANKRD39	ankyrin repeat domain 23 /// ankyrin repeat domain 39	0.599886	9.04826e-06	0.00180935
238834_at	91807	MYLK3	myosin light chain kinase 3	1.9111	8.95698e-06	0.00180935
207604_s_at	9497	SLC4A7	solute carrier family 4, sodium bicarbonate cotransporter, member 7	0.61068	1.00488e-05	0.00191543
209570_s_at	27065	NSG1	neuron specific gene family member 1	0.659317	1.00899e-05	0.00191543
223702_x_at	10841	FTCD	formimidoyltransferase cyclodeaminase	0.55666	1.20857e-05	0.00220914
220432_s_at	51302	CYP39A1	cytochrome P450, family 39, subfamily A, polypeptide 1	1.65141	1.33707e-05	0.00239959
229190_at	100507376	LOC100507376	uncharacterized LOC100507376	0.631618	1.60317e-05	0.00269734
229189_s_at	100507376	LOC100507376	uncharacterized LOC100507376	0.629828	2.11229e-05	0.00320765
227062_at	283131 /// 693197	MIR612 /// NEAT1	microRNA 612 /// nuclear paraspeckle assembly transcript 1 (non-protein coding)	2.05384	2.76442e-05	0.00387962
202284_s_at	1026	CDKN1A	cyclin-dependent kinase inhibitor 1A (p21, Cip1)	1.55801	3.01646e-05	0.00399379
227759_at	255738	PCSK9	proprotein convertase subtilisin/kexin type 9	0.652746	3.00458e-05	0.00399379
229052_at	51239 /// 200539	ANKRD23 /// ANKRD39	ankyrin repeat domain 23 /// ankyrin repeat domain 39	0.586817	2.94374e-05	0.00399379
237384_x_at	---	CTB-85P21.2 /// OTTHUMG00000175439	NULL /// NULL	1.88132	3.01549e-05	0.00399379
229103_at	7473	WNT3	wingless-type MMTV integration site family, member 3	1.71073	3.09092e-05	0.0040535
233413_at	---	---	---	2.04498	3.1664e-05	0.00407667
214657_s_at	283131 /// 693197	MIR612 /// NEAT1	microRNA 612 /// nuclear paraspeckle assembly transcript 1 (non-protein coding)	2.02906	3.28918e-05	0.00418023
235757_at	---	---	---	1.56903	3.62359e-05	0.00445236
242022_at	---	---	---	1.51149	3.80358e-05	0.00458111
229499_at	92291	CAPN13	calpain 13	0.614151	3.92195e-05	0.00466413
239288_at	23043	TNIK	TRAF2 and NCK interacting kinase	0.654907	4.54318e-05	0.0050767
236576_at	---	---	---	0.569014	5.11436e-05	0.00550714
202207_at	10123	ARL4C	ADP-ribosylation factor-like 4C	1.62166	5.60096e-05	0.00583998
223729_at	27443	CECR2	cat eye syndrome chromosome region, candidate 2	0.664621	5.74888e-05	0.00593156
222372_at	9223	MAGI1	membrane associated guanylate kinase, WW and PDZ domain containing 1	1.59723	5.79363e-05	0.00595698
215087_at	56905	C15orf39	chromosome 15 open reading frame 39	0.665884	5.83776e-05	0.00598158
224300_x_at	10841	FTCD	formimidoyltransferase cyclodeaminase	0.57269	7.12674e-05	0.00680765
225328_at	114907	FBXO32	F-box protein 32	1.50544	8.45355e-05	0.00766642
224299_x_at	10841	FTCD	formimidoyltransferase cyclodeaminase	0.658157	9.50252e-05	0.00822774
242957_at	220001	VWCE	von Willebrand factor C and EGF domains	1.51456	9.56899e-05	0.00826114
235205_at	55074	OXR1	oxidation resistance 1	1.51235	0.000107151	0.00891283
1559394_a_at	---	---	---	1.57292	0.000118322	0.00936138
1569661_at	64067	NPAS3	neuronal PAS domain protein 3	1.66594	0.000121624	0.00936138
202896_s_at	140885	SIRPA	signal-regulatory protein alpha	1.51788	0.000133935	0.00995678
226364_at	3092	HIP1	huntingtin interacting protein 1	1.52102	0.000140613	0.0101592
232313_at	92293	TMEM132C	transmembrane protein 132C	1.68719	0.000143712	0.0102298
212354_at	23213	SULF1	sulfatase 1	1.75105	0.000146473	0.0103025
210932_s_at	6049	RNF6	ring finger protein (C3H2C3 type) 6	0.552216	0.000157877	0.010847
237001_at	---	---	---	1.62309	0.00016028	0.0109431
240008_at	---	---	---	1.58652	0.000160391	0.0109431
232231_at	860	RUNX2	runt-related transcription factor 2	2.11974	0.000161719	0.0109836
226145_s_at	80144	FRAS1	Fraser syndrome 1	1.53404	0.000181253	0.011755
231325_at	137970	UNC5D	unc-5 homolog D (C. elegans)	0.589269	0.000187585	0.0120494
240743_at	---	---	---	1.57796	0.000189324	0.0121086
1558501_at	26052	DNM3	dynamin 3	1.59315	0.000195275	0.0123693
1561690_at	---	---	---	1.52033	0.000201833	0.012609
225387_at	10098	TSPAN5	tetraspanin 5	1.58005	0.000208661	0.0128995
241883_x_at	---	---	---	1.91822	0.000209783	0.0129419
1562245_a_at	147660	ZNF578	zinc finger protein 578	0.648436	0.000237268	0.0137997
235377_at	90523	MLIP	muscular LMNA-interacting protein	1.62328	0.000240377	0.0138753
212353_at	23213	SULF1	sulfatase 1	1.89953	0.000243507	0.0139297
240600_at	---	---	---	1.52225	0.00025483	0.0144214
206510_at	10736	SIX2	SIX homeobox 2	0.614969	0.000271503	0.0149161
1559462_at	---	---	---	2.04452	0.000283093	0.0152695
244026_at	---	---	---	1.5153	0.000285235	0.0153046
220604_x_at	10841	FTCD	formimidoyltransferase cyclodeaminase	0.605638	0.00029009	0.0154499
204731_at	7049	TGFBR3	transforming growth factor, beta receptor III	0.650843	0.000295376	0.0155635
1556474_a_at	285097	FLJ38379	uncharacterized FLJ38379	1.52292	0.000329473	0.0165362
202834_at	183	AGT	angiotensinogen (serpin peptidase inhibitor, clade A, member 8)	1.71503	0.000337895	0.0169016
238332_at	147463	ANKRD29	ankyrin repeat domain 29	0.615909	0.000358316	0.0174311
1552742_at	131096	KCNH8	potassium voltage-gated channel, subfamily H (eag-related), member 8	1.64379	0.000359935	0.0174402
219090_at	57419	SLC24A3	solute carrier family 24 (sodium/potassium/calcium exchanger), member 3	1.56381	0.000360451	0.0174402
237194_at	---	---	---	1.67987	0.000359574	0.0174402
201631_s_at	8870	IER3	immediate early response 3	0.6419	0.000381979	0.0180232
1557905_s_at	960	CD44	CD44 molecule (Indian blood group)	1.681	0.00039866	0.0184214
222073_at	1285	COL4A3	collagen, type IV, alpha 3 (Goodpasture antigen)	1.966	0.000400535	0.0184458
230271_at	9480	ONECUT2	one cut homeobox 2	1.60773	0.000425011	0.019046
225342_at	205 /// 100507855	AK4 /// LOC100507855	adenylate kinase 4 /// adenylate kinase isoenzyme 4, mitochondrial-like	1.71821	0.000434001	0.0192968
214044_at	6262	RYR2	ryanodine receptor 2 (cardiac)	1.6827	0.000442677	0.0195134
1566597_at	---	---	---	1.62411	0.00044998	0.0196242
218211_s_at	79083	MLPH	melanophilin	1.94695	0.000509327	0.0209766
206584_at	23643	LY96	lymphocyte antigen 96	2.25574	0.000523404	0.021418
226568_at	284611	FAM102B	family with sequence similarity 102, member B	1.63608	0.000531673	0.0215742
223979_x_at	10841	FTCD	formimidoyltransferase cyclodeaminase	0.612309	0.000575341	0.0226255
1555188_at	100874107	MTUS2-AS1	MTUS2 antisense RNA 1	1.58327	0.000606033	0.0232791
204471_at	2596	GAP43	growth associated protein 43	1.87973	0.000605494	0.0232791
229275_at	91156	IGFN1	immunoglobulin-like and fibronectin type III domain containing 1	1.70683	0.00061764	0.0235448
242918_at	4678	NASP	nuclear autoantigenic sperm protein (histone-binding)	1.55926	0.000620014	0.0235988
231329_at	---	---	---	1.5406	0.000625408	0.0237168
243019_at	100132207	LOC100132207	uncharacterized LOC100132207	1.56201	0.000633109	0.0238216
1552307_a_at	125488	TTC39C	tetratricopeptide repeat domain 39C	0.642258	0.000695855	0.0248725
206298_at	58504	ARHGAP22	Rho GTPase activating protein 22	1.60521	0.000702405	0.0250598
219877_at	79698	ZMAT4	zinc finger, matrin-type 4	0.523462	0.000727418	0.0256738
219181_at	9388	LIPG	lipase, endothelial	1.66295	0.000790459	0.0269047
1554655_a_at	388394	RPRML	reprimo-like	1.50653	0.000815873	0.0275167
221453_at	57818	G6PC2	glucose-6-phosphatase, catalytic, 2	0.64263	0.000834085	0.0277261
209992_at	5208	PFKFB2	6-phosphofructo-2-kinase/fructose-2,6-biphosphatase 2	0.644095	0.000861557	0.0283277
222877_at	---	---	---	1.55212	0.000920101	0.0296449
234224_at	---	---	---	1.56295	0.000927888	0.0297686
57588_at	57419	SLC24A3	solute carrier family 24 (sodium/potassium/calcium exchanger), member 3	1.57624	0.000948029	0.0301213
202803_s_at	3689	ITGB2	integrin, beta 2 (complement component 3 receptor 3 and 4 subunit)	1.95027	0.00106403	0.032651
1558444_at	---	---	---	1.5684	0.00106962	0.0327545
232315_at	400713	ZNF880	zinc finger protein 880	0.542918	0.00110716	0.0334041
1553013_at	129684	CNTNAP5	contactin associated protein-like 5	1.68714	0.0011425	0.0339138
239911_at	9480	ONECUT2	one cut homeobox 2	1.54001	0.0011617	0.0342975
1561754_at	---	---	---	1.58297	0.001168	0.0344148
235743_at	---	---	---	1.50338	0.0012323	0.0353593
231331_at	---	---	---	0.554861	0.00124228	0.0355888
224566_at	283131 /// 693197	MIR612 /// NEAT1	microRNA 612 /// nuclear paraspeckle assembly transcript 1 (non-protein coding)	1.66659	0.00128058	0.0363224
203700_s_at	1734	DIO2	deiodinase, iodothyronine, type II	1.78916	0.00135192	0.0374576
209324_s_at	6004	RGS16	regulator of G-protein signaling 16	1.6869	0.00138626	0.0380184
1561098_at	641365	LINC00616	long intergenic non-protein coding RNA 616	1.78402	0.00140215	0.0382844
209765_at	8728	ADAM19	ADAM metallopeptidase domain 19	1.65961	0.00140276	0.0382844
220330_s_at	64092	SAMSN1	SAM domain, SH3 domain and nuclear localization signals 1	1.90675	0.00145153	0.0389607
228128_x_at	5069	PAPPA	pregnancy-associated plasma protein A, pappalysin 1	2.14031	0.00146531	0.039044
232054_at	64881	PCDH20	protocadherin 20	0.612026	0.00155265	0.0402197
206070_s_at	2042	EPHA3	EPH receptor A3	1.81207	0.00156343	0.0403982
1562321_at	5166	PDK4	pyruvate dehydrogenase kinase, isozyme 4	2.12045	0.00157327	0.0405816
232592_at	---	---	---	1.62715	0.00159057	0.0406455
212588_at	5788	PTPRC	protein tyrosine phosphatase, receptor type, C	1.92021	0.00163489	0.041202
1552584_at	3594	IL12RB1	interleukin 12 receptor, beta 1	1.55998	0.00166076	0.0414628
231038_s_at	---	---	---	2.2695	0.00167877	0.0417044
210728_s_at	796	CALCA	calcitonin-related polypeptide alpha	1.88004	0.00171896	0.0421428
217250_s_at	26038	CHD5	chromodomain helicase DNA binding protein 5	1.60038	0.00171988	0.0421428
206932_at	9023	CH25H	cholesterol 25-hydroxylase	1.9286	0.00176295	0.0427905
205786_s_at	3684	ITGAM	integrin, alpha M (complement component 3 receptor 3 subunit)	1.76794	0.00186284	0.0441231
1556499_s_at	1277	COL1A1	collagen, type I, alpha 1	1.5234	0.00199055	0.0456855
229233_at	10718	NRG3	neuregulin 3	0.628816	0.00198586	0.0456855
236430_at	146456	TMED6	transmembrane emp24 protein transport domain containing 6	0.65503	0.00199484	0.0456855
237497_at	---	---	---	1.51069	0.00200604	0.045765
228329_at	1600	DAB1	Dab, reelin signal transducer, homolog 1 (Drosophila)	1.55135	0.0020214	0.0459419
205399_at	9201	DCLK1	doublecortin-like kinase 1	2.0111	0.002058	0.0462729
1559149_at	---	---	---	0.604822	0.00214313	0.0470646
232453_at	---	---	---	1.83772	0.00214667	0.0470868
204619_s_at	1462	VCAN	versican	1.96501	0.0021834	0.0475053
38487_at	23166	STAB1	stabilin 1	1.5354	0.00219204	0.0476229
217767_at	718	C3	complement component 3	2.51873	0.00228936	0.0488067
204646_at	1806	DPYD	dihydropyrimidine dehydrogenase	1.59232	0.00232394	0.048845
237737_at	---	BX571672.2 /// OTTHUMG00000013472	NULL /// NULL	1.54655	0.00234162	0.0489794
201859_at	5552	SRGN	serglycin	1.68427	0.00236444	0.0491296
214601_at	7166	TPH1	tryptophan hydroxylase 1	1.68755	0.00237615	0.049178
222379_at	23704	KCNE4	potassium voltage-gated channel, Isk-related family, member 4	1.61662	0.00240682	0.0496661
Related to Fig. 2 and Table 2. Adj. p, p-value adjusted for multiple hypothesis tests using the Benjamini–Hochberg method; OD, organ donor; PPP, partially pancreatectomized patient; probe ID, probe set ID; reg. OD, regulated in organ donor; reg. PPP, regulated in phenotyped pancreatectomized patient.
