# Supplementary material for: Systems biology of the IMIDIA biobank from organ donors and pancreatectomised patients defines a novel transcriptomic signature of islets from individuals with type 2 diabetes
Source: Diabetologia. 2017 Nov 28;61(3):641–57. doi: 10.1007/s00125-017-4500-3 (PMC5803296; doi:10.1007/s00125-017-4500-3)
Supplement: Supplementary file 3 — (XLSX 14 kb) [file 125_2017_4500_MOESM3_ESM.xlsx]

## Sheet: Sheet1
ESM Table 15 Bailey Comparison
Comparison	Bailey2016 comparison	Genes DE in PPP comparison	Genes UP in PPP comparison	Genes DOWN in PPP comparison	Genes DE in Bailey2016 comparison	Genes UP in Bailey2016 comparison	Genes DOWN in Bailey2016 comparison	Intersect DE genes	Intersect UP genes	Intersect DOWN genes	Total expressed genes	P-value DE genes	P-value UP genes	P-value DOWN genes	Intersect genes UP	Intersect genes DOWN
PPP T2D vs ND	ADEX vs rest	161	103	59	250	242	8	5	2	0	16742	0.104497	0.457395	1	IGFN1,SV2B
PPP T2D vs ND	IMMUNO vs rest	161	103	59	442	370	72	7	5	0	16742	0.151346	0.0868676	1	CD74,CYTIP,IRF8,PDE4B,PTPRC
PPP T2D vs ND	PROGEN vs rest	161	103	59	309	274	35	2	1	0	16742	0.815705	0.828553	1	TMEM132C
PPP T2D vs ND	SQUAMO vs rest	161	103	59	2366	1061	1305	38	12	15	16742	0.000841593	0.0295832	3.3175e-05	ADAM19,ARL4C,C3orf67,CD44,COL1A1,DPYD,ELFN1,PAPPA,RUNX2,SERPINB9,ST8SIA1,WNT3	ACRBP,ADH6,C8orf47,CAPN13,MYCN,NRG3,PCDH20,PDX1,PFKFB2,PLA1A,RDH10,SCTR,TMED6,TMEM37,TNIK
OD T2D vs ND	ADEX vs rest	459	143	317	250	242	8	25	3	0	16502	6.46187e-08	0.369301	1	FGL1,NR5A2,SLC30A2
OD T2D vs ND	IMMUNO vs rest	459	143	317	442	370	72	6	1	3	16502	0.988459	0.965167	0.170822	SLC12A2	L1CAM,NCKAP5,TRIM9
OD T2D vs ND	PROGEN vs rest	459	143	317	309	274	35	17	2	0	16502	0.00823866	0.707043	1	CDH6,KBTBD12
OD T2D vs ND	SQUAMO vs rest	459	143	317	2366	1061	1305	101	23	53	16502	4.75232e-06	4.07165e-05	1.46014e-07	AGTRAP,ARNTL2,CA12,CALB2,CCL8,CD44,CLDN1,COL12A1,CXCR7,FOXC1,GAS1,GBP1,IL1B,IL1RAP,IRX3,KLF7,LOX,PTPN14,SPRR1A,TGFB2,THBS1,TPBG,ZFP36L1	ABCC8,ADRA2A,BMP5,CACNA2D2,CADPS,CAPN13,CAPN8,CASR,CDH17,CNTN1,DCX,DDC,EDN3,FAM222A,FGF9,GABRB3,GPD1,GRIA4,HMGCLL1,HPGD,ILDR2,KCNA5,KCNG3,KCNH2,KIAA1211,LRRC36,MLXIPL,NAALAD2,NPC1L1,PCDH20,PDK4,PLCB4,PLCE1,RAB39B,RAB3B,RALYL,RBP4,RGS7,RIMKLA,ROBO2,RSPH1,SCIN,SCTR,SEZ6L,SGSM1,SLC4A8,SLC5A1,SMAD9,SYT13,TMEM37,USH1C,WSCD2,ZNF540
Threshold for DE = FC >=1.5 and FDR<=0.05
P-value = hypergeometric (unadjusted)
Related to Fig. 2 and Table 2. Differential expression analysis results for ADEX, Immunogenic, Progenitor and Squamous pancreatic cancer subtypes were downloaded from Bailey et al. [7]. The comparisons of each of the four subtypes against the other three subtypes were used to define a specific gene expression signature for each subtype, which were then compared to the differential expression resu…
